# Supplementary material for: A comparison of gene transcription profiles of domesticated and wild Atlantic salmon (Salmo salar L.) at early life stages, reared under controlled conditions
Source: BMC Genomics. 2014 Oct 9;15(1):884. doi: 10.1186/1471-2164-15-884 (PMC4210632; doi:10.1186/1471-2164-15-884)
Supplement: Supplementary file 1 — Additional file 1: Details of the RT-qPCR validation. Data consists of sequence information for the RT-qPCR primers, the results of the RT-qPCR, including the output of REST and a comparison of the microarray and RT-qPCR results. (XLSX 227 KB) [file 12864_2014_6592_MOESM1_ESM.xlsx]

## Sheet: Sac fry
ProbeName	p (Corr)	p	Farm1	Farm2	Farm3	Farm4	Farm5	Farm6	Hybrid1	Hybrid2	Hybrid3	Hybrid4	Hybrid5	Hybrid6	Wild1	Wild2	Wild3	Wild4	Wild5	Wild6	B2GO_BlastnHit	B2GO_BlastxHit	Full_Seq	GB	KO	KEGG Gene
Ssa#S35490606	0.069233	3.64372e-05	-1.08023	-1.19013	-1.2595	-1.18771	-1.32491	-1.23877	-1.28153	-1.20846	-1.30791	-1.19497	-1.18678	-1.27308	-0.533875	-0.41354	-0.758449	-0.613236	-0.665186	-0.831429	sus scrofa adiponectin complete cds	adiponectin, C1Q and collagen domain containing, like	ACATTTGCTATAACACATTTTATTATTTCACAGACACTGCCCAAACACTGCCATAAAGCCATCTAGGCAATAAGCTTTTTGTTTGTGCACAACTTATTACATTGAATACTAATGTCTCTAATGCTAGAATCCACCTAACAATTGAAACGGAACATGTTATAGATTATAGAACTAACACAAGTTTAAAACATTTGGTGCACCCTTTTAAAAACGTACTAATTTAAGAAGCTACTTATTACCCCTCCCCCCACAGTCCCCAGCCAGAAGGCAATGTATGCCTATAGAGCAGTCAGGAAAAAGTCGCTACAGCCCACCCAACTCTATATATCACCCTCCAGGTCCTGCACAACCTCAGTGTCTATTAACTCCAACAGAGCGACGTCTCCTTTCCTCCAACTC…	EG776984	K07296	adiponectin
Ssa#STIR11656	0.0887292	8.02937e-05	-0.107898	0.00988102	-0.179379	0.0553055	-0.0451517	0.0377417	0.151765	0.0610971	0.0614109	-0.0125294	0.195191	0.0998716	0.442282	0.365897	0.249152	0.436802	0.249772	0.42849	Salmo salar clone ssal-rgf-537-119 Aquaporin FA-CHIP putative mRNA, complete cds	aquaporin 1	GGGGATTGGGCTCTCTGTCGCTCTGGGACACTTGGCAGCCATCAGCTACACAGGCTGCGGTATCAACCCTGCCCGATCCTTTGGACCTGCTTTGATCATGAATGATTATACAAACCACTGGGTGTACTGGGTGGGGCCATTGTGTGGAGGTGTGGCAGCTGCTCTGGTCTATGACTTCCTCCTGTATCCCAAGTTTGATGACTTCCCTGAACGCATGAGGGTCCTGGTCAGTGGCCCTGTGGGAGACTATGATGTCAATGGAGAAGAGACCGCAGCAGTAGAAATGTCATCAAAGTAGTATTGTGAGAGAAACGCCATAGAGTGTATAGTACTTTGGGTATCTAACTATACTCCTGTAAAGAAAACATTGACATTTCCTTTAGAATGGGAGCAGTTAAT…	n/a	K09864	aquaporin-1
Ssa#STIR02637	0.0703485	4.30414e-05	-0.240409	-0.38847	-0.261736	-0.36705	-0.252653	-0.552634	-0.546682	-0.357936	-0.210836	-0.336709	-0.156104	-0.232144	0.214544	-0.00759315	0.0526667	0.137259	0.127358	0.250951	Salmo salar clone ssal-eve-567-173 C12orf62 homolog putative mRNA, complete cds	c12orf62 homolog	ACTAACGACTGAAGAACCAAATGGACTTTCTGTCCCTCGCAAAACCTCCCTGCTGTCACTTAGGAAAGGTGCAGTTAGCTATTTGGTTAGCTGAGTGTTAACATTGAGAGGGCTTACCAACAATCTGACTGTAATTCTCCTTTACAAGAAAGGAAACACCGTCACCATGTTGACCACTGCAAAGCGCCTCGCCGATTTCGGATACCGGGGGTTTTCCGCCTCCATGATGCTGTTGACACTCTACGGAGGATACCTGTGCACCATGCGGGGATACCGCTACATGAACAAGCAGAAAGAGCTGCAGGTAGCTGCAGAAAACCAGGACGTGGAGGCCCTGAAGCCATAGAGGCCTGGATGGTTTGTCCACAAAATCATGGACATTTCTATTCCTCCCAATAG…	n/a	#N/A	#N/A
Ssa#STIR17304	0.0994642	9.94506e-05	-0.357783	-0.65767	-0.295252	-0.592948	-0.345122	-0.501584	0.07687	0.201226	-0.327539	0.121057	0.301212	0.464575	0.138238	0.498211	0.472564	0.918387	0.398348	0.277099	Salmo salar clone ssal-eve-537-124 CD209 antigen-like protein A putative mRNA, complete cds	cd209 antigen-like protein d	GGGGGAGAAAGGGTAAGCCTTCAAGCTAAGGGTGACCTGTCACTTCATGAAGTACAACTAGTACCCACATCGCTATAAAACATCAGCTGTGGCTCCACTTGTAGACATACAACTCCAGATACCCAACTCAGCAAGCAGGGCACCCCTCAAGGGAGTAACATCTGGCATCTCATGGGAAGTCGATGTTGCAGAGATGTTAAACACCTTGACAAGAAAGGCCCAGTAGAGGAGGTATTAGGTGAACACCTTGACAAGAAAGGCCCAGCAGAGGAGGTATTAGGTGAACACCTTGACAAGAAAGGCCCAGCAGAGGAGGTATTAGGTGAACACCTTGACAAGAAAGGCCCAGCAGAGGAGGTATTAGGTGAACACCTTGACAAGAAAGGCCCAGCAGAGGAG…	n/a	K06563	CD209 antigen
Ssa#STIR15341	0.069233	2.41344e-05	0.102534	0.0547242	-0.0282273	-0.0139623	0.123281	0.155529	0.148055	0.167118	0.286264	0.516233	0.492986	0.479986	0.719021	0.755055	0.507163	0.576396	0.466682	0.551774	Danio rerio cerebellin 2b precursor, mRNA (cDNA clone MGC:163051 IMAGE:7294651), complete cds	cerebellin 2	GTCACTACGGGAGGCGGCAAGCAACGGCGTTCTTCTGCAGTTGGAGCGCGAGGACCGGGTGTATCTGAAGCTGGAACGGGGCACGCTCATGGGTGGATGGAAATATTCCACGTTCTCAGGCTTCCTAGTCTTTCCACTATAATTTAATATGTGATCACGGAAATCGCAAACGTGACTCCTCCATGGTTGAGGAACGATAAAAAAAAAACATTTGCTATTTTATTTGAAGTGAACTGTCAGAGGAAGAAGACAGATTCATATGTGTACACACTACACACTTTACAGTATCTATTTCATTCAAACATTAACGTTTCCATGGAGTTCGTACATCCAAATCCATCGACTAAAACCATATGTGGAAGGATAATCGAATAGATCTACCCGTGATGTATAGGCCTA…	n/a	#N/A	#N/A
Ssa#STIR09826	0.069233	3.2853e-05	0.217246	0.510702	0.528885	0.243223	0.267944	-0.0603838	0.126025	0.0437307	-0.00371838	0.342588	0.392308	0.327209	0.839753	0.83406	0.847879	1.03565	1.00762	0.733814	Salmo salar clone ssal-eve-564-266 C-C motif chemokine 20 precursor putative mRNA, complete cds	chemokine ck-1	GGGGGACACAAACTCCCGATCTTTCTCTCACACACTACAGATAACACATCTACTGAAACACTCTATCTCTCTCTCTCTCTCTCACACACACACACACACACACACATCTACTGAAACACTCTATCTCACTCTCCCTACTTTCTGTCTCTGTGGAACCCATCTGAAGATCAGGATGCTACGCTGTAGAGTGTGTGTCCTGGCTGTGCTGTTATCTCTCCTCACCCTCATCCCCTCCACACAACCAGCACATTGCTGTCTGAAGTACACTCGGCATCCATTGCAATGCCGACGGCTGAAAAACTACACCCACCAGCCCATTACTTCCTCCTGTGACATCCACGCTGTCATCTTCCACACTCGGATGGACAAGTTTGTATGTGCAGATCCCTCTCAAGACTG…	n/a	K14625	C-C motif chemokine 20
Ssa#S35547417	0.069233	6.38187e-06	0.201945	0.227992	0.0497484	0.137123	0.148137	-0.0484323	-0.0373754	0.0443134	0.00305271	0.0282745	0.45658	0.299743	0.57731	0.87053	0.665309	0.740368	0.680072	0.74005	zebrafish dna sequence from clone dkey-40c23 in linkage group complete sequence	deltex 3-like	GGGGGAGGTGACGGCTTGGTAGAGGAAACAGAGTTACTCAGACCCAGTCCCAGACCGTAATGGTTAGTATTGGGACGAGCTGAATGAACGTGGTCTGAGCTACAGGACCAGAGGAGGAAATAAGTCCCTTAAAGAGAGACCCCAGGAGTAACAAGGCTGTGGAGACCGTCACACAGCCCTGCTATGGGTGCTCAACAAGATAAAATGTACTGCACCAGGTACTTGGATGGACAGGGACCCCCAGCACTGATAGACCAAGCTAATGGGGATGTGAAGGGGAGCTATGCTGAGGTGTCAGAGGGCAGCCAGCCGGAGGGACAGATGACATGGGTCATTCTACACAGAGACCTCCCTGGATACGCAGGGGACAACACCATACAGATCAATTATGTATTTGCA…	EG833795	K06058	deltex
Ssa#S35496360	0.0881235	6.80127e-05	-1.79993	-1.63786	-1.40464	-1.80674	-1.38848	-1.61527	-0.851217	-1.37328	-1.17966	-1.01129	-1.05711	-0.808032	-0.82749	-0.926934	-0.694485	-0.769227	-0.896993	-0.366768	salmo salar clone ssal-evd-539-065 dna-repair protein complementing xp-a cells homolog complete cds	DNA-repair protein complementing XP-A cells homolog	CGTGGGCAGTCTGTGACAACTGCAGAGACTACGAGGTTAAACCCTAGCTGATATCCCGTACGGAGGCTAAGCAGCTCTACCTACTGAAGGACTGTGACCTGGACCAGAGGGAGCCAGTGCTGAGGTTTGTCCTGAGGAAGAACCCACTCAACCCTCACTGGGGAGACATCAAACTCTACCTCAGGCTCCAGGTGGAGAAGCGCTCCTTAGAGGTGTGGGGCTCTgaggaggccctggaggaggccaaggaagcaagagaggagaacagggaggtgcagaagcagaagCGCTTCAACAAAAAAGTCAAAGAGCTGCGTTGTGCGGTGAGGAGAAGCATGTGGACCAAGGGAACCAGTGCTCACCAGCACGAGTACGGCCCTGAGGAACTAGTGGATGAAG…	EG782738	K10847	DNA-repair protein complementing XP-A cells
Ssa#STIR39347	0.0887292	7.32153e-05	-0.394188	-0.409131	-0.441162	-0.40372	-0.252254	-0.484673	-0.537503	-0.449061	-0.164667	-0.29826	-0.348042	-0.257487	-0.0411482	-0.184628	-0.105045	-0.103067	-0.0623741	-0.0465164	danio rerio troponin fast ( ) mrna	fast muscle troponin I	GGCACGAGGGCAGGCAAAGTGGGCAAGTGTGACAAAGAGATTGATGATTTGAGGATTAAAGTGGTTGAGCTCCAGGGCATTAAGAAGCCAGCTCTGAAGAAAGTGCGTATGTCTGCTGATGCTATGCTCCAGGCTCTGCTGGGCTCCAAGCACAAGGTGACCATGGATCTGAGATCCAACCTGAAACAAGTGAAGAAGGAAGTCAAAGAGGATGAAAAAGATACAGTTGGAGACTGGCATAAGAACATTGACGACAAGGCCGGCATGAACGGCAGGAAGAAGATGTTTGAGGCCGCATAAACACTATGGCAAGACCATTTCACCTGCTTTTCTCTGTGTCTTAATAAATCAGTTGTCAGCCATGGCCGTCTTTTGTGTTGGATATATAAGGTGGTATTG…	0	#N/A	#N/A
Ssa#S32012724	0.069233	7.66348e-06	-0.796616	-0.638852	-0.842913	-0.877535	-0.792407	-0.635614	-0.630465	-0.694094	-0.974981	-0.563048	-0.515439	-0.381251	-0.264151	-0.215484	-0.176191	-0.137339	-0.286015	-0.0505552	danio rerio fibrinogen-like 2 mrna	Fibroleukin	CAGAAGTTCTTCACCACGCCAGATAGGGACAACGACATGTACCCGTCAGGGAACTGCGGCGCGTACTACAGCTCTGGGTGGTGGTTCGACGCCTGCATGTCAGCTAATCTCAATGGGAAATACTACCACAAGAGATACAAGGGCGTGAGGAACGGCATCTTCTGGGGAACATGGCACAACATGTCCAGTGAAGCATACCCCACCAACTACAGGCAGGCCTTCAAGACGGTCAGAATGATGATACGGCCAAAGAACTACGCTCCGTAAAGGAAAGCGGCATGAGAACGGAAACGACCGGAAAGATCAAAAATACTTTTTTCTTCTTAACTTTCTGCTCCTTTGACCTTTCTGCCTCCCACTGTCAAGTTTAACCACATGGTTCATAGACAGTCTGAGACA…	DY741321	#N/A	#N/A
Ssa#S35480903	0.0703485	4.24935e-05	-0.455325	-0.49762	-0.597644	-0.500215	-0.524142	-0.585854	-0.521378	-0.518786	-0.575563	-0.554316	-0.859807	-0.665597	-0.7878	-0.859479	-0.805797	-0.862942	-0.992191	-0.825693	tetraodon nigroviridis full-length cdna	Heat shock protein 30	GGGGTCACACTCGTCTTCTTCTAAGCAGACCGGAAAGGAAAACAGAAAAAAATAACAACATGACTCAGTCCGCCACCCCAGCAATCGAGAGCATCTTTGGAAACGATCCTTTCTTCAGTCAGGAGCGGATGGTCTTCCCCCCCATGCGCCACCATGCCCTATCCGGCATCCAAGAGGACTTTTTTCAGAGGAGGTCCAACCTGGCCAGTGATCTCCTCAAAGAGCTCCGCGATGGGCTCCCCAGTATGTACCAGCTGCACGAGAGGGCCCACCTCCGAATGGGCTCCCCATTCCTGGAGAGGAGGAGCACAGGAGTTCCAGCAGGAGCTCTGAGCCAGGGCCTCAGCACGGAGGTGGCTGAGACAGGCCGGAGCCACAGCCCCCTGGCCCTGAGCCTAA…	EG767281	#N/A	#N/A
Ssa#STIR13115	0.069233	2.88503e-05	-0.672418	-0.892606	-0.538656	-0.482223	-0.520536	-0.599633	-0.817144	-0.739053	-0.663181	-0.75895	-0.891736	-0.95527	-1.3142	-1.10835	-1.28393	-1.27024	-1.09112	-1.13435	OTU89945Oncorhynchus tshawytscha heat shock protein hsp90 mRNA, complete cds	heat shock protein 90a	GAGACACTGCTATCAGCACTCTCAGTGAGATCAGCTGAGTCGCGCTCTGCTCTTGTGCCAGACGACTCATCGACTCTTGAGACAGAGAAGAAGACACATCAGCTGTATGTGCGCAGGTCTCATCATGGACACTGTGACGAGCTGATGCAGAGTATCTCAACTCATCAAGGTGTGGTGACTCTGAGGATCTCTACTGAACATCTCCAGAGAGATGCTGCAGCAGAGCAAGATCTCAAGGTGATCCGCAAGAACTGGTCAAGAAGTGTATAGAGCTTTCACAGAACTCTCAGAGGACAGAGATAACTACAAGAAGTTCTATGAGCAGTATCCAAGAACATCAAGCTGGGAATCCATGAGGACTCTCAGAACCGCAAGAAACTGTCAGACATGCTGCGCTAC…	n/a	K04079	molecular chaperone HtpG
Ssa#TC111831	0.069233	2.62487e-05	-0.681848	-0.773943	-0.837362	-0.698677	-0.635474	-0.655337	-0.6816	-0.747666	-0.757141	-0.734691	-0.643426	-0.761305	-0.919036	-0.937778	-0.882455	-0.986919	-0.953066	-0.894198	salmo salar clone ssal-rgh-515-195 acyl- -binding protein complete cds	Histone-binding protein RBBP7	ACAACCAGTTCACTAGGAAATTGCTGGTGGAGGACGGCGTCACTCGGTCCGTAGCGGCGGCTTGTCAGTCCTGTATTCTCAGCTTGACCATAGGTGGTCCACACTAGGCATTCAGCGTTCATATGCAATACAGTCGCAAACATACTTGGGTCCAGCACATATGTAAAATACATGAGGTGGGCTTGATTTCTTGTTTTGTACCTGCTAGGGGACAGACTCCCAACACCCCCCACTAGGACATGGCCAGGGACCCAGTGACCTGCCCTTGGGAGCAGGCTTTTCATCTCCTTTCCTCCTCCTCCTCCTCTCCTCCTCTTCAAAGTAAATACACAGCAAGCAAACAGAGTGGGAACTCCATAGTGACCGGACAGAGGGTCACCAGTCCCAAATCCTTAAGCG…	0	#N/A	#N/A
Ssa#STIR10582	0.0703485	4.3853e-05	0.469956	0.399415	0.495257	0.198799	0.192626	0.0874987	0.41903	0.436028	0.357861	0.459606	0.601428	0.471899	0.814111	0.70479	0.75874	0.766383	0.696209	0.850715	homo sapiens synaptotagmin ii transcript variant mrna	hypothetical protein LOC553567	ATTCCCTTCGAGCAGATTCAGAAAGTGCAGGTCGTCATAACAGTGTATGACTACGACAAGCTTGGGAGCAACGATGCAATCGGGAAGACCTTCATGGGTTACGGTGCCACAGGAGTTGGTCTCAAACATTGGTCAGAAATGTTGGCCAATCCCAGACGTCCAGTTGCCCAATGGCATGTCCTCTGCCCAGAGGAGGAGGTGGATGCAGCTCTGAAGGTCCCACCTCGTTAATGATCCCTCAACATCCTTGGATCATTAATGTTATCCACAAGGAAAGCAAAACATTTTGATATGTCTTTCAGTGTTATTAAGACCTCTTTGTATGTTTGCCTCTGTCTGTTTTTCTGTCATCTCTTTTTGGCGTACTTTTTTGTTAAGTGTGTGTGTGTGTTTGTACGC…	0	K15290	synaptotagmin-1
Omy#BX087796	0.069233	2.9664e-05	-0.0384216	0.0375299	0.270642	0.155297	0.35899	0.222303	0.277906	0.349701	0.32447	-0.241199	-0.339686	-0.216376	-0.939952	-0.50654	-0.555366	-0.626254	-0.616628	-0.522275	salmo salar lag1 longevity assurance homolog 2 mrna	LAG1 homolog, ceramide synthase 2	GCTAAGATATTCATCTATGCTGGATGGAGAAACACCAGTAACTACGTCTTCTTCCTCTTCGCTGCCGTCTTCATCTTCACTAGACTCTATATCTTCCCCTTCTACATCATTTATTCTACGTACATTTATCCAATGACTATGTACTCTCCGTTCTTTGGATACTACTTCCTGAATTTCCTTATGATGGTGCTGCAGTGTCTCCATATCTTCTGGGCCATCCTCATTCTGCGTATGGCCGTCCGCTTCCTGAGCAGCGATGAAAAGGTGGAGGACGAGAGGAGCGATAAAGAAGAGACAGACGAGTCAGGGGAGGAAGAGGAGGGGGTGGAGAAGAAAGGTGCGGTGCAGAATGGTCACGCCGCTCACAACAACCACCGCAAGACGGAGTAATGAAAACGT…	0	K04710	ceramide synthetase
Ssa#CL107Ctg1_S	0.0887292	8.0359e-05	-1.40948	-1.28913	-1.44026	-1.37308	-1.52294	-1.4801	-1.51423	-1.64327	-1.47351	-1.6131	-1.13877	-1.29846	-1.01649	-1.17407	-1.05107	-0.912719	-1.00916	-0.906132		Lysozyme C II precursor	CAGTTCTTCTTTTCATCCAAACCGTTAGACATAGCTGTCTGTCTGTTCAGAATGAGAGCTGTTGTTGTTCTCCTGCTTGTGGCTGTGGCCAGTGCTAAGGTGTATGACAGATGTGAGCTGGCCAGAGCGCTGAAGGCATACGGAATGGATGGCTACGCTGGAAACAGCCTGCCCAACTGGGTGTGCCTGTCTAAATGGGAGTCGAGCTACAATACCCAGGCCACCAACCGCAACACCGACGGCTCCACCGACTATGGCATCTTCCAGATTAACAGCCGCTACTGGTGTGACGACGGACGTACCCCGGGGGCTAAGAACGTCTGTGGTATCCGCTGCAGCCAGCTGCTAACTGATGACATCACAGTGGCGGTCAGTTGTGCCAAGCGTGTGGTGTTGGAC…		K13915	lysozyme C
Ssa#KSS1847	0.069233	9.41485e-06	0.865207	0.655807	0.606625	0.784649	0.679284	0.87567	-0.102437	0.426051	0.427893	0.171949	-0.157837	0.332726	-0.393479	-0.61503	-0.975253	-1.21235	-0.802857	-0.50293	salmo salar pescadillo mrna	Pescadillo	TTCACCGAGGAGAAGAATCTGAAGAAGATGGAGGATACGCGAGCCCAGGGCAAGACTTTGTCGGTGAAGGTGACCCCCGGCAAAGTGAAACCCTGGGAAACTGGTTCCGTGGGGAACAAGGTGCGGCTTGAGCAGGAGGAGAAGGCAGAGGAGAAGCGTCTGGCCATCATGATGATGAAGAAGAAGGAGAAGTACCTGTACGACAAGATCATGTTTGGCAAGAAGAGGACGACCCGAGAGGTTAACAAGCTGACGGCGAAGAGAAAGGCCCACGAAGACGCCAGCAAGGCTCAGAAGAAGCAGAAAAAAGCCAAGAAACAGTAGCCGCTTGACACTGGATATTCATCAAGGACAAtttttttTGTATTTGTATGGTCGTTGATCATACAAGGTTGAAAC…	0	#N/A	#N/A
Ssa#S35566877	0.069233	1.24669e-05	-2.15259	-0.93216	-2.09056	-2.02909	-2.26182	-2.50053	-1.12437	-0.0303779	-0.448489	-0.128657	0.871981	0.397325	0.712666	1.3908	0.85117	0.691544	0.747564	0.129718	salmo salar poly polymerase 10 mrna	Poly polymerase 10	ACCGTTTAAATTATGTCTTTATTATTAGGCCTAGAAAATACATTTTGTGCAAGTGCGTGCACTCGATACAGACACCCCCTAAAAGTCATGGTGTAAATCGAACTCTGCATGTCTGTTTGTGATACTACAACATCAAAGAAGTTACAAACAAACTGGTTTTTTTCCTTTCTGACATCATTGCACACACGATAGAAGAGCACAAAATGTACTGCAATGTTTTTACAACGCTGCACAATATTCCTCAGCACGCCAACAAAAACAAGAGTGGTGGGGCGGCTTGTGATGCCGTTTCCCCCTACTGTGGATTCCATCTTTGAACTTGATAGGAAAACCCCTAACCTTTATTGACGGTCTGATGGAAGTGTACTAAGACCAGGTCCCTGCCAGGTGAGGGGTACA…	EG853255	#N/A	#N/A
Ssa#STIR44213	0.069233	3.24148e-05	-0.21367	-0.198728	-0.239829	-0.0202112	-0.267227	0.0565557	-0.707523	-0.622379	-0.61255	-0.872733	-0.374001	-0.750422	-1.43047	-1.24464	-1.14384	-1.64527	-1.61444	-0.788773	homo sapiens epoxide hydrolase microsomal transcript variant mrna	PREDICTED: similar to epoxide hydrolase	GGTGGGTTCAGTAGGTTTCATGGAAAGGAACGTCTATGAGATCCTCAGAGAGACCGGCTACCTGCATATCCAGGGCACCAAGCCAGACTCCACCTGGACTGACTTCAACAACAGGGACTTGGAAGATGGGGGGCTAGAGAGGAAGTTCACCCTGGACGACCTGCTGACCAACATCATGATCTACTGGACCACCGGCTCCATCGTGTCCTCCATGAGGTTCTACAAGGAGAACTTCAAGACCAACATTGAGAACAGACTGGATAATAATACGGGGGTATATGTACCTACAGGCCTGGCGGCGTTTCCCAACGAGCTAATGCACGTGCCCCAGTCGTGGGCCAGAGACCGGTTCAGGAACATCTATTCCTACTCTTACATGCCCCGAGGAGGCCACTTCGC…	0	K01253	microsomal epoxide hydrolase
Ssa#STIR01688	0.069233	3.68209e-05	-0.23957	-0.26253	-0.226506	-0.0787182	-0.11102	-0.059638	-0.17163	-0.283038	-0.159835	-0.304853	-0.414095	-0.238933	-0.533904	-0.549095	-0.489711	-0.703954	-0.62411	-0.495674	Salmo salar clone ssal-rgf-522-240 Pyrroline-5-carboxylate reductase 2 putative mRNA, complete cds	pyrroline-5-carboxylate reductasemember 2	AACGGTAGCTGCACCGGTGTGTCTATCCAGCGGCCAAAGAGGTTGAAAATTGTACAGAAGGACAAGCCACTTCACCAGAAAGATGAGTGTAGGATTCATCGGAGCGGGCCAGCTGGCTCACGCGCTGGTGAAAGGGTTCACAGCTGCGGGTGTAATAGCTACTCAGAGAATCATAGCCAGTTCTCCAGACACTGATCTGCCTACTGTTGCTGGCCTTAGGAAAATGGGTGCTATCATCACCACCAGTAACAAGGAGGTGGTGAACAAGAGTGATGTCCTGTTCCTGGCAGTCAAACCCATTGGTTTCTGGGGCCAATCGGAACATTTATGTGTTTGTGTTCGGGAAAATCGTCAGGGGCGGGGTACTCCGATCCAGACTCATTGCGCAGAAGAAACGCT…	n/a	K00286	pyrroline-5-carboxylate reductase
Omy#S15288809	0.0887292	7.76612e-05	-0.592559	-0.633521	-0.684342	-0.793908	-0.885773	-0.847645	-0.824396	-0.885698	-0.650145	-0.58196	-0.392804	-0.393806	0.156069	-0.11279	-0.088685	0.177504	-0.138494	-0.267922	danio rerio selenoprotein 1 mrna	selenoprotein W, 1	AATATCAAGGAAATGCCTTACCCCGACAACCCTGTTGCAACTACTATCTCTCTCGGAGAAGGGCTGCTGCGATTTGCGATATGGGAGTCAAAGTTCATATCATCTACTGCGGTGGATGAGGGTACAGGCCCAAGTTCACCAGACTCAAGACACAGCTTGAGGATGAATTCNCAGGTGATCTTGAGATTACTGGTGAAAGCACACCTTCAACCTCTGGGTGGTTCGAGGTGGAGGTGAATGGCAAGTTGGTCCACTCAAAGAAGGAGGGGTCAGGCTTTGTGGACAACGAGCAGAAAATGGCAACATTGGTTGATGCCATTGATAAGGTGTTGGGGAAATAAGATAGTGCTGATTATGGAGTCTGATCTCTGTTTGTCATCTCCTTGACATTGCATAATG…	BX081739	#N/A	#N/A
Ssa#KSS3451	0.069233	1.73108e-05	-2.62064	-2.55927	-2.89756	-2.71459	-2.61901	-3.00491	-2.61492	-2.59378	-2.61313	-2.53945	-2.38109	-2.62779	-1.99685	-1.6358	-1.62101	-1.8205	-1.99775	-1.94267	rattus norvegicus serum amyloid a-3 protein precursor mrna	Serum amyloid A-5 protein	GGGAGTTCAAACTGCCTGACTGACTAACTAACTAAGGAGCTGGAAGTTTGTTGCATCTGCAAGTATGAAGCTGCTTCTAGCTGGACTTGTTCTGACCCTCGTTGTAGGAGCTCAAGCTCAGTGGTACCGCTTCCCTGGTGAAGCTGCTCGAGGTGCTAAAGACATGTGGCGTGCATATGGCGACATGAAGGACGCCAACTGGAAAAACTCAGACAAGTACTTCCACGCTCGGGGCAACTATGATGCTGCCAGGAGAGGACCAGGGGGCAGGTGGGCAGCAGCAGTCATCAGTAATGGCCGGGAGATGGTTCAGGGTTCCAGTGGTCGAGGACATGAGGACTCAGCAGCTGACCAGGAGGCTAACCGCTGGGGACGTAATGGAGGGGACCCCAACCGCTA…	0	#N/A	#N/A
Ssa#STIR00134_2	0.069233	2.99937e-05	-0.18295	-0.101013	-0.177528	-0.217944	-0.241309	-0.211883	0.190366	0.0361538	0.140249	0.0207291	0.0244894	0.0943632	0.306404	0.184338	0.253167	-0.0587006	0.184927	0.291859	Salmo salar clone ssal-rgf-509-054 TAR DNA-binding protein 43 putative mRNA, complete cds	tar dna binding protein	TGAATATTTGCTCTAACGTGCAGTAATACGTGTATACTACTTTAGAAAATCTTAGTTAAGACTTAACGTTAATTATACGATTGGTCTATTTCAAATTTCTTGGACGAAATTTCAACTTTTAGGACCAACGCGGCACGAGACGCCGTTAGCTCACTAAAAGCCCCATTGCTAAAGCTAGGTCGGTGTTGATGTCAGAGCAACCTAACAAAGGAACACGGAGTGGGACCGAGGCAGCTTCGTTTGCTTGAATATCTCACGAGAACTAGTTAGCTAAGTCGTTTAAATACAATTTCATTTAAGCAGCGTCCATTTCAACATCTGAACTGATTTTTATTTTATAAACCGCGGTGTATTTTCGGGACTATTTTTTTGTATTAATCAACTAGTCGTCGCGAATAT…	n/a	#N/A	#N/A
Ssa#S18887515	0.0850847	6.05991e-05	-2.40604	-2.15811	-2.74122	-2.48984	-2.45944	-1.6614	-2.38922	-1.62069	-2.8172	-2.59493	-2.12548	-1.6019	-0.602321	-0.555953	-0.972864	-0.582465	-1.2424	-0.139768	synthetic construct homo sapiens clone chemokine (c-c motif) receptor 7 complete cds	unnamed protein product	AAGACTCAAAACAACAGAAATAATACAAAGATATTGTGTATTTACAGTGCTAGTCCTCCACTGGCAGCTATATAACAGGAAAAAAATTGAATGGTATAGACTTGATCCAAATAAATTCCTGGTGACGACAAGTAAGGTGCCTGATACATTAAACATATATGTCCTGTAGACCTTTTAAGTGACCTGCAGAACACTTATAAGCAAACATTTGAAATATAATCAGAAATTAACATAGGCTGTGCACAAGGTCTTGTCCATGTTGAAAAGGCAATCAGATTAGGCAGCATTGGCAGCTTTAGGGGGAGAAAGTGGTTGTGGTCTCGGTTTCCATGGCGACCGCTGAACTCCTCCTCTTTCCGCAGGTGTACTGGAAGAATCTCTCCTGGCTCATACAGCCCA…	CB512482	K04182	C-C chemokine receptor type 7
Ssa#TC71359	0.0947145	8.99687e-05	-0.530785	-1.13696	-0.514774	-0.0796375	-0.723208	-0.578417	0.0307503	0.100582	0.247099	0.137002	0.310526	-0.178185	1.18296	1.10578	1.18138	0.539689	0.718162	0.620453	salmo salar clone ssal-rgf-522-384 zinc finger protein zic 5 pseudogene cds	zic family member 5 (odd-paired homolog, Drosophila)	CTGCGAAAGCACATGAAAGTCCATTGCAAGTCGCCCCCGCCCCCTTCCGCCAACGCTTCGTACCATTCCACTACAAACCTTCTCAGCGCGCCCCTTTCGCCCGCCTCCGAACCGCACAGGAACCGGTCAGCAAATCTCTCGCCTCAGGTTACCAACCTTAATGAGTGGTACGTGTGCCAGGGGAGCGGGGGACCCAACCATCTCCACACCCCATCCAGCAATGTGCCAACGACGGACTCTGAAGAGGAGGACACTTTCAGAAATTCAGACCCAAGGACAATGCTCTAATGTTTACAAACAGAAGAAGAAAAATAATTCCCAAAATTGTCTCTCAAATGTGTATATGTGTAGTAGCCTAACGCTTCAAACACACCGACAGTGTTATTGCAAAATAAGACG…	0	#N/A	#N/A

## Sheet: Feeding fry
ProbeName	p (Corr)	p	Farm1	Farm2	Farm3	Farm4	Farm5	Hybrid1	Hybrid2	Hybrid3	Hybrid4	Hybrid5	Hybrid6	Wild1	Wild2	Wild3	Wild4	Wild5	Wild6	B2GO_BlastnHit	B2GO_BlastxHit	Full_Seq	GB	gene	KO	KEGG Gene
Omy#BX312133	0.0870712	0.00107755	0.146941	0.184531	0.343479	0.285136	-0.0164661	0.255371	0.00612164	0.187585	0.0385904	0.099905	0.086236	-0.274717	-0.757548	-0.477967	-1.13834	-0.883028	-0.532447	salmo salar clone hm4_3332 glycerol-3-phosphate dehydrogenase complete cds	glycerol-3-phosphate dehydrogenase	GAAGATCTGTGGCGCTCTCAAGACATAGTGGCGGTAGGAGCAGGGTTCTGTGACGGCCTGGGCTTCGGAGATAACACCAAGGCGGCGGTAATCAGACTGGGGCTGATGGAGGATGATTGCCTTCGCCCGGATATTCTGCACCGCTGGGCCCCCCGNTCCTCCCCCCCCCGNNNTCACCTTTTTCCCCTGGGGNAGNNAAGCTGCCGGCGTCGCCGACCTCATCANCACTTGCTACGGCGGGACGCACCCGTAGATCGCAGAGGCCTTCGCCNAAACCGGAAAGACTATTGAGGAGTTGGAGAAGGAGATGTTGAATGGGCAGAAGCTCCAGGGTCCGGCCACTGCAGCTGAANGTCACCACATTCTGAAGAAGAANGGGCCTGGTGGACAAGTTCCCCT…	0	gpd1b	K00006	glycerol-3-phosphate dehydrogenase (NAD+)
Ssa#TC77118	0.0915808	0.00131575	0.177857	0.277081	0.158326	0.365016	0.281184	0.211435	0.148538	0.110363	-0.0612221	-0.0461273	-0.204785	-0.084506	-0.134766	-0.204449	-0.174153	0.0122976	0.0997305	pan troglodytes sorbitol transcript variant 2 mrna	Sorbitol dehydrogenase	GAGAGGGGATGGGCCTGAGGAGCTGGCTAAGAGAGTGGAGGGACTGCTGGGGAGCACAGCCTCATATCACCATTGAGTGCACCGGTGTGGAGAGCAGTGTCCAAACTGCCATTTATGCTACACGTCCTGGAGGAGTGGTGGTTCTAGTGGGGTTGGGTGCAGCGATGACCACTATCCCACTGCTTAATGCTGCTCTCAGAGAGGTGGACATCAGAGGGGTCTTCCGCTACTGCAACACCTGGCCAATGGCTATAGCGATGCTGGCCTCTAAGAAGGTGAACGTGGCGCCCCTGGTGACCCACCGGTTCCCCCTGGAGCAGGCTGTGCAGGCCTTCGAGACCACACGCAAAGGACAAGGGGTCAAGATCATGCTCAAGTGTGACAAGACTGACCAGAACC…	0	LOC570613	K00008	L-iditol 2-dehydrogenase
Ssa#S18888484	0.0718371	0.000600932	-0.330986	-0.221391	-0.132699	-0.230994	-0.320413	-0.190561	-0.345735	-0.360738	-0.301339	-0.202507	-0.148543	-0.0475016	-0.00900841	-0.021637	-0.110265	0.0143328	-0.0527754	tetraodon nigroviridis full-length cdna	isocitrate dehydrogenase 3, beta subunit	TTACTAATTATGAATGAACAAGTCAATAATGCATATAACACTTGTAGTGAATAACTAATATACTATACTGATATAGTACATGTATCTTGTTTGAATATCTAAACAAGGCCCATTCATTGAAGAACACCACTCTGGTAGAGAATGTGGAATGTGACTTACAAGTTCTATACAACTATTGTTGAACGGGAAAACATTTATTTTGGTACCGTTCACAAGACTGAAGGTGTCGTCCCCATATTGGCTTCTCATTTATGGAACCGGTCAATTTCATTGTGCGTATTTTACATATTTCATGTATACTCCTCTGGGTTTGTATGCGTTTGAGTCTATGGGTGTTAGCATGTTGTTGAGCATGGGTCGGGAGGATTTAATCTGTTGCGCAGCTGTTTGAGTGGTCAA…	CB514406	idh3b	K00030	isocitrate dehydrogenase (NAD+)
Ssa#DY705655	0.0783325	0.000802302	-0.366411	-0.507583	-0.481112	-0.576592	-0.555817	-0.187946	-0.216925	-0.242335	-0.303881	-0.341586	-0.255263	-0.18049	-0.0837364	-0.00173378	-0.213818	0.351872	0.223371	oryzias latipes retinol dehydrogenase 5 partial cds	retinol dehydrogenase 5	AACGGACTGTGGGGCATCGTGAACAATGCGGGGCGCTCCCTGCCCATGGGTCCCTCAGAGTGGATGAGGTTGGAGGACTATACCAGTACCCTGAAGGTCAACATGACGGGGGTGATAGAGATGACCCTCACCTTCCTGCCCCTCATCAAGCAGGCCCAGGGGAGGATTGTTAATGTAGCATCAGTACTGGGTAGAGTGGCAGCTAACGGTGGTGGATACTGCATCTCTAAGTTTGCTGTGGAGTCTTTCTCAGACTGCCTCAGGAGGGATATCCACTACTTTGGGATCAAGGTGTGCATCATTGAACCAGGTTTCTTTAAGACAGCTGTAACCAGTCTGGATCCCATCGAGAGTGAGCTGCATCGCCTGTGGAACCAGCTCACACCTGAAGTAAAGGCC…	0	rdh5	K00061	retinol dehydrogenase
Ssa#STIR00039_3	0.0629934	0.000332113	0.419354	0.428744	0.551022	0.591603	0.546345	0.484033	0.272224	0.384909	0.278086	0.507606	0.397204	0.129591	-0.435433	-0.121606	-0.645762	-0.480957	-0.349784	Salmo salar mRNA for glyceraldehyde-3-phosphate dehydrogenase (gapdh gene)	glyceraldehyde-3-phosphate dehydrogenase	ACTCACACCCGAAAGTCGTAAGACAGGATTGAGGCATCTCACAAACGAGGACTAGACCAACTCAGGCAAAATGGTGAAAGTAGGTGTCAATGGATTCGGCCGTATCGGGCGTCTGGTGACCCGTGCTGCATTCCACTCCAAGAAGGGAGTTGAGATTGTGGCCATCAACGACCCCTTCATCGACCTGGACTACATGGTCTACATGTTCAAGTATGACTCCACCCACGGACGTTTCCATGGTGAGGTCAAGGCTGAGGGTGGCAAGCTGGTCATCGATGGACACAAAATCACTGTGTTCCACGAGAGAGACCCAGCTAACATCAAGTGGGGAGATGCTGGTGCCACCTATGTAGTTGAGTCAACAGGTGTCTTCACCACCATTGAGAAGGCCTCTACCCA…	n/a	gapdh	K00134	glyceraldehyde 3-phosphate dehydrogenase
Ssa#S35668497	0.0594579	0.000290029	0.422352	0.274556	0.350162	0.242048	0.254999	0.413245	0.260033	0.101608	-0.0391178	0.212294	0.221079	0.055542	-0.127843	-0.141275	0.0167856	0.0430279	-0.030509	tetraodon nigroviridis full-length cdna	aldehyde dehydrogenase 9A1b	GGGGGACGTGTGTGAAGGAGGAGATCTTTGGGCCTGTGATGTCTGTGTTGTCCTTTGAAACAGAGGAGGAAGCTTTGCTGAGGGCCAACGACTCCGCCCTGGGCCTTGCTGCGGGGGTCTTCACCAGTGACGTCAAGCGAGCACACCGTGTAGTGGAACACCTGAAGGCTGGATCCTGCTTCATCAACAACTATAACATCACCCCTGTGGAGGTGCCCTTCGGAGGTTTCAAGATGTCAGGCATCGGGAGAGAGAACGGTCAGGTGACTGTAGAGCACTACACACAAATGAAGACTGTGTTTGTGGAGATGGGGGACGTTGACAGTCTCTTTTAAACGTCAACCCAGACCAATGGAGTCATGCAACTCAGAGATGTTCTGGGGGATGAAATGCCAGTGT…	EG903215	aldh9a1b	K00149	aldehyde dehydrogenase family 9 member A1
Ssa#STIR34021	0.0900594	0.00117894	-0.29174	-0.312323	-0.279093	-0.438503	-0.326223	0.10609	-0.0637865	-0.0228262	-0.221025	-0.00829029	-0.0718861	-0.18342	-0.164754	-0.23781	-0.0540504	-0.170856	-0.247017	salmo salar clone ssal-rgf-512-098 succinate dehydrogenase flavoprotein subunit mitochondrial precursor pseudogene cds	succinate dehydrogenase complex subunit A flavoprotein	GGGGGCCTGTGGTGAGGCTGCCTGTGCCAGTGTCCATGGTGCCAACCGGCTGGGAGCCAACTCCCTGCTGGATCTGGTGGTGTTTGGACGTGCCTGCGCCCACACAATCGCTGACATCTGCAATCCCGGAGAGAAGCTCTCCCCCCTGAAGCCCAACGCAGGAGAGGAGTCTGTGGCCAACCTGGACAAGTTGAGGTTTGCTAACGGCAGCATGAGGACCTCCGAGATCAGACTGAACATGCAGAAGACCATGCAGAACCACGCCGCTGTGTTCCGTACCGGCAAGGTCCTGAAGGAGGGATGTGACAAGATGGATGCCGTCTACCAGACCCTGGACGACATCAAGGACCGTATGGATGAGCTTGACTATGCCAAGCCTCTGGCGGGACAGGTGAGGAA…	0	sdha	K00234	succinate dehydrogenase (ubiquinone) flavoprotein subunit
Ssa#CL15Contig1	0.058645	0.000276792	0.503981	0.654123	0.385734	0.403501	0.24121	0.320814	0.097785	0.386398	0.181445	-0.00345898	0.457544	-0.137329	-0.174184	-0.0418797	-0.258265	0.00592804	-0.362703	oncorhynchus mykiss complete genome	CYTB	AAAACTCACCCGCTCCTAAAAATTGCTAATGACGCACTAGTCGATCTCCCAGCACCATCTAACATCTCAGTTTGATGAAACTTTGGCTCACTCTTAGGCCTATGTCTAGCCACCCAAATCCTTACCGGGCTCTTCCTAGCCATACACTACACCTCCGATATCTCAACAGCTTTTTCCTCTGTTTGCCACATTTGCCGAGATGTTAGCTATGGCTGACTCATCCGTAACATTCACGCTAACGGAGCATCTTTCTTCTTTATCTGTATTTATATACACATCGCCCGAGGACTTTATTATGGTTCCTATCTATATAAAGAAACCTGAAATATCGGAGTTGTACTTCTACTTCTCACTATAATAACTGCCTTCGTAGGCTACGTTCTTCCATGAGGACAAATA…	0		K00412	ubiquinol-cytochrome c reductase cytochrome b subunit
Ssa#STIR24110	0.0550099	0.000246582	0.644563	0.68865	0.48895	0.635592	0.654674	0.557778	0.450854	0.430327	0.275887	0.406611	0.65235	0.295834	-0.0477438	0.137935	0.00196838	0.226608	0.25802	Salmo salar clone HM5_1678 guanidinoacetate N-methyltransferase (gamt) mRNA, complete cds	guanidinoacetate n-methyltransferase	TGGAAACAGCAACCGTCTATTCCCCAGCGATTAGAGAAAAACAATCACCAAAATGTCCACGGCACAACCCATATTTTCCAAGGGAGAAGACTGCAAAGCTGGTTGGCACGACGCTAGTGCTGGTTACAATGAGACCGACACTCATCTCGAGATTTTCGGCAAGCCTGTAATGGAACGTTGGGAAACTCCGTACATGCACTCGCTGGCAACTATAGCCTCCTCAAAAGGTGGACGGGTTCTGGAGATTGGATTTGGCATGGCCATCGCCGCAACTAAAGTCGAGTCCTTCCCCATTGAGGAGCACTGGATCATTGAGTGCAATGATGGAGTGTTCGCGAGATTGCAGGAGTGGGCCAAGGCACAGCCACATAGAATTGTGCCCCTCAAAGGACTGTGGGA…	n/a	gamt	K00542	guanidinoacetate N-methyltransferase
Ssa#S32011855	0.0972118	0.00146014	0.0122604	-0.263471	-0.177958	-0.173281	-0.282223	-0.177749	-0.239776	-0.317019	-0.406174	-0.275354	-0.103413	-0.775036	-0.564986	-0.541043	-0.364814	-0.642106	-0.74056	danio rerio dihydrolipoamide s-acetyltransferase (e2 component of pyruvate dehydrogenase complex) mrna (cdna clone mgc:194568 image:9038489) complete cds	unnamed protein product	CTGGCAGTAGGGGGCTCAGAGAAGAGACTGCTGCCTGCTGACAATGAGAAAGGGTTTGACGTGGCCAGCATGATGTCGGTGACGTTGAGTTGTGACCATCGCGTGGTGGACGGAGCGGTCGGAGCTCAGTGGCTCGCAGAGTTCAGGAAGTTCCTGGAGAAGCCTGTCACCATGCTGCTCTGATTGGACAACGCTCTCACCAGGCCATGCTGTGGTTGGCTGCAGCCGTCGGCAAGCTGATCTGATTGGTGGAAACCTTTTTCATCATGCTTCTGTGATTAGCTGGCCCACCACAAGGACACTCCCCCTTAAAGGGGTGAGGCGGGACTCACTCCCCTCCCAGAGTATAACACCCCTCCCCATCTCTCGCTCTCTTTATTTATTGCGACCAGGTAGTTA…	DY740452	dlat	K00627	pyruvate dehydrogenase E2 component (dihydrolipoamide acetyltransferase)
Ssa#S18891511	0.090524	0.00120383	0.668302	0.471367	0.468007	0.363813	0.738427	0.455312	0.583178	0.676022	0.531192	0.419449	0.375744	0.307965	0.0774174	0.193795	0.0739031	0.217272	-0.056386	danio rerio udp glucuronosyltransferase 2 polypeptide a3 mrna	UDP-glucuronosyltransferase 2A2	TTTATTTATAACATCGTACAACTGGAATAAAAATGTACATTTCAACATTGttttttttGTGATGAGGCAGACCCACTCCTCTGATATTTTGTGTTTATTGGATAGATGTAGGAAAGAGTATACTGAAATAGAAGTGGACCAGATTCAAACCCATGTTTCAGCGGAGGCAGGGGCTTAGACTGCTAGACCAACCTAGGTCACATGTAATGTTTTTAAAAGACAGTGGGATGATCTGTGACTCACTGGAACCTTACCCAGATTGAGGAATTAATGCAGCCTCAGAGTTACACACAGACAGGGTAATACATAGGGATAGACAGTGTCTGCCCTGAGATTGGCACGTTGGGGGTCAGATTCCCGGTCGAGTCGTACCAAAGACTCTAAAAATGGGACCTGATA…	CB515902	ugt5b6	K00699	glucuronosyltransferase
Ssa#S35500513	0.0762364	0.00073548	-0.253837	0.305462	0.569645	0.0298886	-0.368903	0.0769358	-0.245657	-0.226338	0.106058	0.270024	-0.0676198	0.998448	0.501449	1.34939	0.727321	1.04073	0.85581	bos taurus branched chain aminotransferase mitochondrial complete cds	Branched-chain-amino-acid aminotransferase, cytosolic	GGGGGACGTAGCGGCGATGGCAGCTCTGAGGACGGCACTTCATGGACGGTTCATTCAAGCCATCCCCTACTCTGTGGGGTCGTTGCGGTTTGCCGGCTCATTCAAGGCCGCAGACCTCACTATCGAGCGCAACACTGCGGGGAAGCCCAAGCCAGACCCCGCCTCCCTGGTGTTTGGCAAGCAGTTTTCAGACCACATGCTGACCATCTATTGGTCAGAGAAAGAGGGCTGGAAGGTTCCCCAGATCAAGCCCTTTCAGAACCTGTCGCTGCACCCTGCCACCTCTGCCCTCCACTACTCCATAGAGCTGTTTGAGGGCATGAAGGCGTTCAGAGGGGTGGACAACCACATCCGTCTGTTCAGACCCAACCTGAACATGGAGAGGATGCACCGCACAGC…	EG786891	bcat2	K00826	branched-chain amino acid aminotransferase
Ssa#STIR00033_2	0.0886802	0.00113383	0.298369	0.274076	0.318412	0.286338	0.280177	0.00995922	0.0937405	0.133779	0.144396	0.133793	0.205019	0.41109	-0.0349064	0.0326319	-0.00986385	0.246168	-0.233897	CNS0FX8STetraodon nigroviridis full-length cDNA	mevalonate kinase	CAAGCTATTTAAGTGGCAACAGCTTCAAAATTACGTTTGATCCCTTTTAAAAATACATCGGGATTGTGTATAGACGACTCCTCATCATTCGGAGTGGTTGAGGTATTACTAATAATAGCTAGAGAACGTTTTCCTGGCGAATTGTCTGGAGGCTAGCTAGCTAGTTACCTTGCTAACAACTAATAATTTACGTAGCAAATGAACTGTAATACAACGTAGCCCGCTATCAGAATGCAAATCAAGGAATGTATCATGTCTGCACCTGGGAAAGCTATCCTGCACGGAGAACACGCTGTCGTGCATGGCAATGTGGCTCTGGCTGTGAGTTTGAACTTGCGCACATACCTACGGTTGCAAGCCACATCCACCAGTAAAGTCTGCATCAATCTCCCCAACATC…	n/a	mvk	K00869	mevalonate kinase
Ssa#STIR03757	0.0707338	0.000539616	0.379754	0.242646	0.488407	0.180539	0.393667	0.473762	0.205859	0.242362	0.238617	0.359029	0.484258	0.0285416	-0.191809	-0.0583115	-0.403707	-0.164538	-0.025404	Salmo salar clone ssal-evd-534-263 Phosphoglycerate kinase putative mRNA, complete cds	phosphoglycerate kinase 1	GGGGGAGGAACTACCCATCAGCAGAGTGAGGTAAAGGCAGAAAAGCAGGTGCATCTAAAATATCCAAAATGTCGCTGTCAAATAAACTCACCCTGGACAAGGTGGACGTGAAGGGGAAGCGCGTGATCATGAGGGTTGACTTCAATGTGCCAATGAAGGACCATAACATAACAAACAATCAGAGGATCAAGGCTGCTGTCCCCACCATCAAACACTGTCTTGACCATGGGGCCAAGGCTGTGGTGCTGATGAGCCACTTGGGTCGTCCTGATGGGAACCCCATGCCTGACAAATTCTCCCTGAAGCCTGTGGCCGCCGAGCTCAAGAGCCTGCTGGGCAAGGACGTGCACTTCCTGAAGGACTGCGTAGGTCCTGCACCTGCCCCATATCTTCATCACT…	n/a	pgk1	K00927	phosphoglycerate kinase
Ssa#S30290391	0.0516088	0.000203001	0.696178	0.757721	0.785346	0.566143	0.577794	0.974296	0.577239	0.303947	0.743792	0.806275	0.701662	0.227623	0.00904036	0.128934	-0.342313	-0.00278568	0.0633507	tetraodon nigroviridis full-length cdna	sarcomeric mitochondrial creatine kinase	TGAGGAGGCACAACAACTGCATGGCGCACGCCCTGACCCCTGCTATCTACGGCAAGCTGAGAGACCAGGTGACCCCTAACAACTGGACCCTGGACCAGTGCATCCAGACCGGAGTGGACAACCCGGGCCACCCCTTCATCAAGACTGTCGGCATGGTGGCTGGGGACGAGGAGAGCTACACGGTGTTCGCCGACCTCTTTGACCCCGTCATTAAAGACCGACACAACGGCTACGACCCCAAGACGATGAAACACCCCACTGATCTGGACGCGTCCAAAATCACTAACGGAGTTTTCGATGAGAAATACGTTCTGTCGTCTCGCGTGCGCACAGGCCGTAGTATCCGCGGTCTGAGCCTGCCCCCGTGCTGCTCCCGCTCGGAGCGCCGCGAGGTGGAGC…	DW577355		K00933	creatine kinase
Ssa#S32009666	0.0718371	0.000623403	-0.0190449	0.0745926	0.294902	0.0243378	0.153304	0.279165	0.0606995	0.193539	-0.0607376	0.133591	-0.00232887	-0.247765	-0.402777	-0.0968771	-0.263318	-0.425158	-0.2708	bos taurus non-metastatic cells protein expressed in transcript variant mrna	Nucleoside diphosphate kinase A	CGGGTCTTCTGTCAGTCTCAACACATCAACTTTAAAGCACCATGTCCAACACCGAACGTACCTTCATTGCCATCAAGCCCGATGGTGTCCAGAGGGGGCTTGTGGGAGATATCATTAAGCGCTTTGAGCAGAGGGGCTTCAGGCTTGTGGCCATGAAGATGATCCAGGCATCTGAGGATCTCGTCAAGCAGCACTACATTGACCTGAAGGACATGCCCTTCTATGGCGGCCTTTGCGCCTTTATGCACTCCGGTCCCGTTGTTGCCATGATCTGGGAAGGCCTGAACGTTGTGAAGAACGGTAGATTGATGCTGGGAGAGACCAACCCTGCTGACTCCAAGCCCGGCAGCATCCGCGGAGACTTCTGCATCACGCTTGGCAGGAACATCATCCATGGCA…	DY738263		K00940	nucleoside-diphosphate kinase
Ssa#TC110080	0.0300676	5.48919e-05	1.03586	1.49109	1.26111	1.1871	1.18441	1.01602	0.870038	1.19166	1.3765	1.03683	1.32453	0.557321	0.282158	0.612639	0.321321	0.256198	0.0681777	pagrus major ppla2-1 mrna for phospholipase complete cds	phospholipase A2	CATGGTTCACTGCTGCAATTTGCCAAAATGATGAAGTGCACCCAGCCTGATGTCAACCCCTTCATGTATAATAACTACGGCTGTTGGTGTGGCTTGGGGGGGACTGGAAATCCAAAGGATAAGCTGGATGGGTGTTGTGAGGTCCACGACCACTGCTATCAAGCGAGCAGGCATCTTCCAGATTGCCGTCCCGTCATTGATTACCCTTACATCAATCTGTACAGATTCTCTTGCACTAATGGGCAGGTCTCCTGTTCAGCCTCCAGCCACGTGTGCCACGTCTCAGTGTGTGAGTGTGACCGTGTCGCCACTAACTGCTTCGCCCAGTCGACCTACAACCCTGAGAACAAGAACCTGAACCCCAAAGTCCACTGTCTCTCCTGAGCCAAGTCAAATCAG…	0		K01047	secretory phospholipase A2
Ssa#STIR22551	0.035519	7.48591e-05	0.0376501	0.0161228	0.113188	0.0759993	0.0250425	-0.0441303	0.0315685	0.0621653	0.13253	-0.0294313	-0.155747	-0.16425	-0.153424	-0.154163	-0.274703	-0.218627	-0.295094	OMAJ4693Oncorhynchus mykiss gene encoding lipoprotein lipase, complete CDS	lipoprotein lipase	GGGGTGCAGCTCCAAGGAGGCCTTCATGAAGGGAATGTGTCTCAACTGCCGCAAGAACCGTTGCAACAAGGTGGGCTACGGCGTCAACAAGGTCCGCCTGCCCCGGAGCACCAAGACGTACCTCAAGACCCGCGAGATGATGCCCCTCAAACTTTTCCATTACCAAGTGAAGGTGCATTTCTTCAGCAGCGAGAAACTGGACTACACTGAGCAGCCCATGAAAATCTCTCTGTACGGAACCCATGATGAGAAGACAGACATTCCCTACATCATGCCCTTCCTGAACACTAACAGCACCGTGTCCTTCCTGCTGACCACCGACGTGGACATCGGGGAGCTGCTTATGGTCAAGCTGCGTTGGGAGAAAGACGCTTACTTCAGCTGGTCTGACTGGTGGGG…	n/a	lpl	K01059	lipoprotein lipase
Omy#S34422056	0.00364335	3.21933e-07	0.959146	0.792232	0.989191	1.00682	1.0301	0.87265	0.707047	0.709533	0.676614	0.831946	0.941749	0.133671	0.173047	0.24381	0.0918035	0.245263	0.222163	gasterosteus aculeatus clone cfw258-b04 mrna sequence	Glucose-6-phosphatase	CCTTGTTTGTTTTTCCCCTTCGGGGAATCAATgggggttaaagttggtttgggtggggggtggtggggAACTGGGCTCAACTTTATTTTCAAATGGATCCTGTTTGGGGAGGGTCCCTATTGTGGGTTCAAGAGACTCCTTATTATGCCAACTCATCAGCGCCACAAATTGAGCAGTTTCCTATGACCTGTGAGACTAGTCCAGGAAGTCCGTCGGGTCATGCCATGAGTGCTGCAGGGGTTTATTACGCTATGATCTCATCACTCCTCGCCATCCTCCTCAAGGAACATGGGGGTCACATCAAGAACTGGTGTGTCCGCGGGACCctgtgtgctgtcttctggtgtgtgcaggtgtgtgtCTGCCTCTCCAGGGTTTTCATTGCTGCCCACTTCCCTC…	CU073858	si:ch211-215l11.5	K01084	glucose-6-phosphatase
Ssa#S35516167	0.0897472	0.00116903	0.357839	0.398805	0.29228	0.433059	0.213138	0.45897	0.218436	0.34512	0.218301	0.313146	0.221103	0.0441036	-0.155014	0.0451937	-0.234188	0.0485172	0.0840416	tetraodon nigroviridis full-length cdna	14 kDa phosphohistidine phosphatase	AAAGTGCAACTGAATTTTTATTTTATTTGAATGATTTTGAATCATTGCAGTGACATCTGTGTTGTTTTGTTAACAGGGGTGTATAGCCATATGGCAGATATTAGCAGACATATAAAGAGGGGGAGTTTCCCTCTATTCTTTACCAGGACCAGGTGATATATTCTTTACCAGGATCAGGTGATCTATTCTTTACCAGGACCAGGTGATCTATTCTTCATCATCGGACCAGGTGATCTATTCTTTACCAGGACCAGGTGATCCATTCTTTACCAGGACCAGGTGATCTATTCTTTATCATCGGACCAGGTGATCTCATAGTCTTTGAAGACACTCTTCAGCTTCTCAACAGACACTGAATGATCTGCTTTGCCATAGCCAGTTGATTCCCCAAAAACACGC…	EG802545	si:dkey-51e6.1	K01112	0
Ssa#S18869908	0.0912147	0.00122385	0.980019	0.942902	0.914846	1.12932	0.891982	1.00692	0.745011	0.842448	0.914054	0.859114	0.760038	0.803296	0.540603	0.600984	0.482503	0.627115	0.678268	tetraodon nigroviridis full-length cdna	myeloid cell lineage chitinase	GCACGAGGCGGTTATGAAATTGCAGAGGTTGCAAAATACTTGGACTTAATCAATGTGATGTCCTATGACATGGGTGGAGCCTGGGACCCATTCACACGCCACAACAGCCCCCTTTTCCGCGGTGCTTCAGATGCAGAGGAAGGAGAGCACAAGTATTTCAACGTTGACTTTGCCATGAAGTACTGGAGGGACCAGGGCACCCCTGTTGAGAAGCTGATGATGGGTTTCGCCACCTATGGGCGCACATTCCGCACTGTCTCTGGAGACAATGGTGTCGGAGCCAGAACGAGTGGACCAGCCTCTGCTGGACCATATACCCGCGAGGCCGGCTTCTGGTCCTATTATGAGATCTGTACTTTCCTGAATGGAGCAACTGTTGAGTTGATTGAGGATCAGATG…	CB505427	chia.2	K01183	chitinase
Ssa#TC72565	0.044286	0.000136324	0.398996	0.401182	0.563449	0.3723	0.299569	0.438794	0.301851	0.495303	0.196125	0.395181	0.238122	0.157327	-0.0503874	0.0587606	-0.0490093	-0.0978966	-0.0696268	equus caballus amylo- 6- 4-alpha-glucanotransferase isoform 1 complete alternatively spliced	PREDICTED: amylo-1, 6-glucosidase, 4-alpha-glucanotransferase	GGGGGGGAAGGAGACCTATGAACAGACAGTGTACCTGGTGAAGAGCATTCTCTCTCAGCATTATGTCCACCTGGAGAGGTCTAGCTGGAAGGGTCTACCAGAGCTGACGAATGAGAATGGCCAGTACTGCCCCTTCAGCTGCGAATCACAGGCCTGGTCCATCTCCACGGTGCTGGAAGTCCTCCACGACATATAGCACCTCACTTCCTGTGGGCGGAGACTCACCCCATGATCTAATGTCCTCTTGTAGTCCGGCACTGTTTTAATTCACCTTCATAGTGTGGTGTTTGTTGTCTTGTTTTGGACCACGTGTACACCCTATGCACTAAACCTACTGGGCTCGCAAGTATACAGTAATGCCTTGTGAACACCAGCAATTCTCGTGGTTGTGGACGGCAT…	0	agl	K01196	glycogen debranching enzyme
Ssa#STIR44213	0.0472278	0.000161221	0.874946	0.834001	0.679046	0.530293	0.565375	0.15002	0.240145	0.299135	0.436853	0.268435	0.249579	-0.552959	-0.262543	-0.371778	-0.565176	-0.538919	0.124516	homo sapiens epoxide hydrolase microsomal transcript variant mrna	PREDICTED: similar to epoxide hydrolase	GGTGGGTTCAGTAGGTTTCATGGAAAGGAACGTCTATGAGATCCTCAGAGAGACCGGCTACCTGCATATCCAGGGCACCAAGCCAGACTCCACCTGGACTGACTTCAACAACAGGGACTTGGAAGATGGGGGGCTAGAGAGGAAGTTCACCCTGGACGACCTGCTGACCAACATCATGATCTACTGGACCACCGGCTCCATCGTGTCCTCCATGAGGTTCTACAAGGAGAACTTCAAGACCAACATTGAGAACAGACTGGATAATAATACGGGGGTATATGTACCTACAGGCCTGGCGGCGTTTCCCAACGAGCTAATGCACGTGCCCCAGTCGTGGGCCAGAGACCGGTTCAGGAACATCTATTCCTACTCTTACATGCCCCGAGGAGGCCACTTCGC…	0	ephx1l	K01253	microsomal epoxide hydrolase
Ssa#S18888864	0.044286	0.000134672	1.14812	1.17989	1.48452	1.19163	1.24573	1.47715	1.06879	1.22081	1.31299	1.29266	1.48008	0.682191	0.595232	0.789107	0.359613	0.632362	0.847497	tetraodon nigroviridis full-length cdna	Carboxypeptidase A2	TACTGAGTTCAGGCCTCTGGAAGGAAAGGTTGTGCGCTGGGTGGGTTTGAGACTTAATAGGAGTGGTCACGGACATACTCCATGATGTCCTTCAGGGCCAGCCAGGTCTCAGAGGCAGTGGGGATGATCTGATTGGCTGGCAGGATGAAACCATAGCGACCGGTGTCCCTCAGCTCGAAGGCAAAGGAGTACTTGATGCCCAGGTCGTAGGACCAATCGATGCTGCCTCCGCTGGCTTGGTAGATGATCTTGCAGATGCTGCCAACCTTATATGTGGTTCCATGGAGAGAGCTGAGCTTCTGGACTGCAGACCTGCCCACAGAGTCCAGTTCAGCCGCGTGGAGCGCATCATTGCAGGTGTATCCGTAGGGGTACATGAGCAGCTGGGAGTAGGCGTGG…	CB512157	cpa4	K01298	carboxypeptidase A2
Ssa#S35551959	0.0213765	2.63436e-05	-0.968819	-0.965929	-1.26143	-0.885282	-1.62545	-0.895891	-1.12106	-1.41038	-0.0809221	0.130302	-0.513231	0.353395	1.6517	1.55873	1.41954	1.0252	0.880816	danio rerio granzyme-like i mrna	Duodenase-1	GGGGGCTGGATCATTTGACAAGCCCTCCAAACATGCACACCATAAACAAACTTCTACTCACTGTTCTCCTGACCTATCTGGGACATTCGGTTGCATTTGGGGGTCAAATCATCAATGGGAAAAAAGCCAAGAGGAATTCCTTGCAGTACATGGCCTCTGTGCAGAACAATGAGAAGCACATCTGTGGAGGATTCCTGATCACTCCAGACTTTGTGCTAACAGCTGCACACTGTAACAAAAGCAACTTGAGTGTTGTTCTTGGTACCCACAACATCAAGATGGGCCTCGGGAAAGCTGTCAGATACAATGTGGAACGCAAATGCAAATCCAACTCATATGAAAATGTAAAGGATGGTAGTGACATCATGCTTCTAAAGCTGTCTAGGAAAGTTAAATTAA…	EG838337	LOC558805	K01312	trypsin
Ssa#STIR17987	0.0840137	0.00095266	0.157348	0.150665	0.41018	0.171253	0.336535	0.520433	0.698916	0.711912	0.564931	0.733339	0.578864	0.857577	0.749052	0.296007	0.707602	0.530884	0.789328	AF005026Salvelinus fontinalis serine protease-like protein mRNA, complete cds	complement factor d	CCGCAGTGACTACTATGGCAAGAAGTTCACTAAAAACATGCTGTGCGCTGCCAGCACGCGCAGTGACACCTGTGATGGTGATTCTGGAGGTCCTCTCCTGTATAATGGTCTGGCAGTTGGGATCACTTCAAATGGAGGGAAGAAGTGTGGATCCAGCAGGAAGCCTGGTTTATACACCACCATCTCCCACTACAGCCAGTGGATAGACAAGACCATGACTCAATAGAAGCCTGGTTTATACACCACCATCTCCCACTACAGCCAGTGGATAGACAAGACCATGACTCAATAGAAGCCTGGTTTATACACCACCATCTCCCACTACTGCCAGTGGATAGACAAGACCATGACTCAATAGAAGCCTGGTTTATACAACACCATCTCCCACTACAGCCAGTG…	n/a	cfdl	K01334	component factor D
Ssa#S18874929	0.0403036	9.89157e-05	1.41465	1.29972	1.5223	1.3741	1.42766	1.36599	1.08426	1.13227	1.32473	1.38024	1.35015	0.660416	0.426123	0.870931	0.306639	0.47349	0.820842	osmerus mordax clone omor-eva-515-084 elastase-2a precursor complete cds	Elastase-2A precursor	GTCTTAGTTGTCCTCATGGTCTCATCAATCCACTCATTGAAGTCGGAGACGCGGGTGAAGACGGTGGGTTTCTTGATGTAGTTGCAGCCCTGGCCGGAGACGAAGCTAGCGATGCCATGCACCTCCCATACTCCCGCAGAGTTCTTACAGTTCAGTGGGCCACCAGAGTCACCGTTGCAGCCTCCCACCACTCCGTCCCCTCCGGCGCAGACCATGGACCTGCGAATGGACACGCCCCACCAGTCGCTCTGGGTACACGTATTGTGGTCCACCACGGGCATCAGGGCCTGCTGGAGGGTGTCGGGGGTGGGGCCTCCGGTGGTGAGTCTTCCCCAGCCGGTGATGTAGCAGGGGTAATTATTGGACAGGATGGTTCCGGGGGCGGGGACACAAGCCAGC…	CA056317	ela3l	K01345	pancreatic endopeptidase E
Ssa#S31963596	0.0718371	0.000624511	1.07498	1.12563	1.09587	1.10607	0.951354	0.921886	0.954987	1.05507	1.09817	0.932029	1.09203	0.522389	0.477349	0.834352	0.296172	0.511692	0.680204	tetraodon nigroviridis full-length cdna	elastase-like serine protease	CGATTGGGTCCGGGCCCCCCttttttttttGCTGAGTCCTTTTTTTATTGGTTTCAATTCCCCATTCTGCTCCACTTTAGTTGCTCATCATAGCCTGGTCGATCCAGTCATTGAAGTTGGAGACGCGGGTGAAGACGGTGGGCTTCGTCACGTAGTTGCAGCCCAGACCAGAAACAAAGCTGGCAATACCATGGACCTCCCATACTCCCTCTGGGTTCTTGCAGTTCAGGGGCCCACCAGAGTCACCGTTGCAGCCAGCAACAATGCCATCTCCTCCGGCACACACCATGGTGGTCCTGAGAGCGATGCCCCACCAGTCGGGCTTGGAGCAGGTGGCGTGGTCCACCACGGGCATCAGAGCCTGCTGCAGGTTATCAGCAATGGGGCCTCCGGTGTAGA…	DY692386	ela3l	K01346	pancreatic elastase II
Ssa#CA041029	0.0300676	5.45178e-05	0.520163	-0.0125546	0.633749	0.25114	0.366055	-0.0674233	0.153084	-0.033092	-0.0256147	-0.820454	-0.44848	-0.555061	-1.55709	-1.39611	-1.20725	-1.08661	-1.2311	salmo salar cathepsin b mrna	Cathepsin B	GGAAAATGAGTGACCTCACCAGACTTGTAGAGCAGGAAGTCTTCATAGACAGTGAAAGCACCCTCTACAGGCCCATTCTTGTAAAGCTCCTTCATTATCTCCTTCTCGTCTGAGGGCACACTGTACGAACGCTTACCTAGAGGACAGGCGAGAGGGCATGTGCATCTCCATGGGCCACAGCCTTGCTTGAATACACTAACTACAGATTAAAATCACTCATTTTCAAAGTAATACATAATGCATGCGTCTTACCAAAGTGTTTGTCCTGCTTGTAGCCAGGTGTGTATCCGGGCTCACACTGGTTGGTACATTGTGGGGTGTCACCCTCCTCTCCTTTACAGGGGGGTCGTGTGCCATTGACATGGTGCTCACAGGGAGGGATGGAGTAGGGCCTGCAAC…	0		K01363	cathepsin B
Ssa#S30241756	0.0914698	0.00128375	0.91935	0.660792	0.909927	0.869088	0.888228	0.998335	1.0262	0.791779	0.886972	0.872938	0.768691	0.647742	0.540357	0.605964	0.704906	0.685636	0.590766	tetraodon nigroviridis full-length cdna	Cathepsin H precursor	TTTGTTGCAGGAAGACAACAGCTTTACAAAACTTTGAAGTATGAAGATCTTAGTTTTGTTGATATTTGCCGTATACTCTGTTAGTTCTTTATATCCGTTTTCCGAGGAGGGCGAATATCACTTTAAGTTATGGATGTCACAGTACAACAAGGTGTATGACATGGAGGAGTACTACCACAGACTTCAGATCTTCATTGAGAACAAGAGGAGGATTGACTATCACAATGAAGGAAATCACAAGTTCACAATGGGACTGAATCAGTTCTCTGACCTGACATTTGCTGAATTCAGAAAATCCTTCCTCTTGACTGAGCCCCAGAACTGTTCTGCCACTAAAGGGAGTCATGTGAGCAGCAATGGACCATATCCAGAGTCGGTCGACTGGAGAAAGAAGGGGAA…	DW537817	ctsh	K01366	cathepsin H
Ssa#S35553178	0.0662028	0.000431694	-0.0156603	0.124381	0.311819	-0.107875	0.136981	0.594588	0.348127	0.407158	0.132533	0.187967	0.235778	0.719022	0.521481	0.48901	0.660481	0.721419	0.726628	salmo salar cathepsin s mrna	Cathepsin S precursor	AAAAGTTATATTTATTTGATGACAAAATATACTTTGATTTAAGTAAGTAAGTACCTTTGCACGCGCCTTGGCATGTGCGAGCCAGAACGGCTCATAGGCTCCTGCTCCTATCTCCTGTTTCTGTAGCGTGAGGCAGCTTGATGTACAAGTACACCCCCATGATGCTAGCTACAGTGATAATGTAGATCATTTTGCCTTATACATGATTTGTAAAAACACTTCTAAAGAAGTACTGTCTATATAGACAGAAAGTGACAGACAGTGAAATGGTAAAAACAATACTAAAACAATGTAGGAAGTAAAAACGAATTACATTAAATTAATAAAAGGGCTCAGCTTTTCCAGTTAGGCCACTTTGATTGGCAGGAGTTACATGACAGGGTAGCACCCGTACAAGGC…	EG839556	ctssb.1	K01368	cathepsin S
Ssa#STIR24227	0.0653843	0.000404484	0.182635	0.471411	0.207778	0.0333061	-0.168429	0.403066	0.148068	0.307454	0.185434	-0.0412655	0.289259	0.69037	0.741507	0.606916	0.972578	0.623565	0.774894	Salmo salar clone ssal-evd-505-014 Sodium/potassium-transporting ATPase subunit beta-1 putative mRNA, complete cds	sodium potassium-transporting atpase subunit beta-233	GGGGGGACCATAAGAACTAAATGTGTGGTGTACAATAGGAGAGCCGGGTACGAAACTGTCCTTTACTATTCTGTACCGGGGGACAGTACACGAATCGGGTACCTACACCCATTAGATAATATTGATTGAAAAGGGAAATTAAAAGGCAAAAAAAAAGATGTCGGCAAATAAAGATGGAGACGGTGGATGGAAGAGCTTTCTGTGGAATTCGGAAAAGAAGGAATTTCTAGGACGCACTGGTGGCAGTTGGTGTAAGTACATAAATCCGTAATAAACTACTTTTAATCGACGCTTTTTCTTGAAATGAACTGGAGGATAAGAACGATAGGAGTTGTAGCCCTGTTGTTTCCGTGTATTGTCAGAATAATGTAACGGCACAGAGAGTTCCTGAGTCGTTCT…	n/a		K01540	sodium/potassium-transporting ATPase subunit beta
Ssa#TC104966	0.0718371	0.000581238	0.581271	0.493038	0.807307	0.685091	0.544207	0.54858	0.347211	0.420499	0.657122	0.565162	0.599266	0.208194	-0.344837	0.00796604	-0.589996	-0.410477	-0.243232	tetraodon nigroviridis full-length cdna	aldolase a, fructose-bisphosphate	CCCGCGTACTCTGCGTTGATACCACTGCTTCCCGCGTACCGTGCCCCCAGCAGTCCCTGGCATCACCTTCCTGTCCGGTGGCCAGTCTGAGGAGGAAGCCTCCATCAACCTGAATGTCATGAACCAGTGCCCCCTGCACAGGCCATGGGCCATTACTTTCTCCTATGGCCGTGCCCTCCAGGCCTCCGCCCTTAAGGCATGGGGTGGCAAGCCCAAGAACGGCAAGGCTGCCCAGGAGGAGTTCATCAAGAGAGCTCTGGCCAACAGCCTGGCCTGCCAAGGCAAGTATGTTTCTTCCGGAGACAGCGCCGCTGCTGGAGATTCACTGTTCGTGGCCAACCATGCTTATTAAGCATGGACCCTCATCAGCATCCCTCTCCTTACCCTCCCTACACCCCC…	0	aldoaa	K01623	fructose-bisphosphate aldolase, class I
Ssa#AJ424908	0.0915808	0.00131518	0.606151	0.484483	0.704845	0.563062	0.659416	0.579393	0.43871	0.595236	0.591972	0.638556	0.519059	0.366537	-0.113769	0.143403	-0.226014	-0.235739	0.0540962	tetraodon nigroviridis full-length cdna	Alpha-enolase	ACTTAGCCAGACGCTCAGACCTGCATGGAGCACCAGTCTTGATCTGTCCAGTGCACAGACCGACAACCAGGTCAGCAATGAAGGTGTCCTCTGTCTCTCCAGAGCGATGGCTGACCATTACTCCCCAGCCGTTTGTCTGGGCCATGTTGCAATGCCTGCATGGACTCTGAGATGGAGCCCATTTGGCATGGCCTAAAACAATTACGGATTTTGCTGGCCC	0	eno1	K01689	enolase
Ssa#S35661408	0.0889758	0.00114627	0.224032	0.0143661	0.249956	0.0774546	0.0445728	0.235235	0.136935	0.180874	0.106323	0.170394	0.0551462	0.0108433	-0.0466518	0.0157528	-0.0697479	-0.0402927	-0.0952349	tetraodon nigroviridis full-length cdna	glyoxalase 1	GGGGGTCACTTCAGTGGCCGTGCCTTGCTGCTCACCGCACACACTAACAACCTAGCACTCCTCGGTCTTCTAGAGGTAGATATCCAAGCAAAATGACCGACCAAGGGTTATCAGACGAGGCCGCGGCAGCAGCTTGCAAAGATGGAAACCCACTTACGAAGGATTTCATGATGCAGCAGACCATGCTGAGGGTGAAGGATCCAGTGAAATCCTTGGACTTCTATACCCGGATCATGGGAATGACGTTACTCCAAAAGTTTGACTTCCCCTCCATGCACTTCTCCCTTTACTTCCTGGGTTACGAGGACAAGAAGGAGATCCCTGGCGACGTGAAAGAAAGAACGGCCTGGACCTTCTCCAGACGAGCCACCATTGAGCTCACCCATAACTGGGGCTCTG…	EG896126	glo1	K01759	lactoylglutathione lyase
Ssa#S18846027	0.0651329	0.000378949	0.292769	0.484965	0.250293	0.396631	0.158886	0.5411	0.391956	0.366704	0.340869	0.366921	0.385204	0.135144	0.00674438	0.000815392	0.055582	0.13994	0.198075	tetraodon nigroviridis full-length cdna	Maleylacetoacetate isomerase	AACCCAAACATTCTTTATTTTAGTCTTATTTCAAGTCACGAGATTGAAACCAAATGATTCATATCAAAGAATTGTATTGAAGTATCCAATGATGATGGCACTACTGGCTCCTGTAAATGTCAGAGGGGTTCTCATGTACACAATTCAGCAGGTGTGTCTGGTTGGCAAGATGGATGACTCACTTTGAAAGCGTCTACCTTCATTAAGGTTTGGTTTAGCCTTTTGATAGTTGGGAACTGATCAACGTCCACTTTGAACCGTTCAGCATTATAGACTTGAGGGACGAGACAGATGTCTGCCATGGAGATCTCGTCCCCTACGCAGTACTTGCTAGCCGTCTCTTTCAGAATGGGCTCCAAGGCTTCAAAACCTCTTTGGATGAAATGCTGCGCCCACTGC…	CA037887	zgc:92869	K01800	maleylacetoacetate isomerase
Ssa#EL698434	0.0718371	0.000567259	0.601525	0.26788	0.883894	0.657651	0.811035	0.735816	0.511033	0.561526	0.511519	0.559342	0.155799	0.0935898	-0.231934	0.0121546	-0.528886	-0.548205	-0.314344	tetraodon nigroviridis full-length cdna	triosephosphate isomerase 1b	GGCTCCTCTCTCCAAGAGTCATCTAATGCCGAGAAACGACACCAAACTGAAATATGCCAGAAAATTCTTCGTCGGTGGTAACTGGAAGATGAATGGCGACAATGCAAGCCTTGGCGAACTCATCAAAACCCTGAACTCTGCGAAGCTCGACCCCAACAACCGAGTGTGGTCTGCGGCGCCCCCATCAATCTACCTTGAGTTCGCCAGGGCCAAGCTGGACCCTAAGATCGGCGTGGCCGCTCAAAACTGCTACAAGGTCAAGGGGTGGTGCCTTCACCGGGGGAAGATCAGGCCCTGCGGATGATCAATGGACGTTTGGTGTTGCACTTGGGTTGATCCTTGGGCCCACCTCCTGAGAGGGCCCTGGGGTCTTTTGGACGAAGACCTTGATGAGGCTTA…	0	tpi1b	K01803	triosephosphate isomerase (TIM)
Ssa#STIR07318	0.0914698	0.00125586	0.665618	0.79637	0.599385	0.597107	0.360147	0.573585	0.384145	0.501595	0.52293	0.411911	0.403288	0.128701	0.220807	0.290283	0.221775	0.337482	0.0945187	Salmo salar clone ssal-rgf-001-236 Phosphoglycerate mutase 1 putative mRNA, complete cds	phosphoglycerate mutase 1	CGTTTCCTCCTTATATACGGAGCTTGTTCCAATTAAGATACTTCTATCACTATGGCCGCCTACAAGCTGGTGTTGATCCGCCACGGAGAGAGCAACTGGAACCAGGAGAACAGATTTTGTGGTTGGTTCGACGCCGATCTGAGCGAGACTGGAGAACGGGAGGCGAGGAGAGGAGGACAGGCCCTGAAAGATGCTGGCTATGAGTTTGACGTATGCTACACCTCAGTTCTGAAGAGGGCCATCCGCACTCTTTGGCTGTGTCTGGACAGCATTGACCAGATGTGGCTTCCCGTCCACCGGACCTGGCGCCTCAACGAACGCCACTACGGTGGCCTGACGGGGTTAAACAAGTCAGAGACTGCTGCCAAGCATGGAGAGGCTCAGGTGAAGATCTGGAGG…	n/a	pgam1b	K01834	2,3-bisphosphoglycerate-dependent phosphoglycerate mutase
Ssa#TC109000	0.0769107	0.000747794	0.252945	0.159796	0.467477	0.207562	0.329107	0.422091	-0.00261307	0.21753	0.241457	0.342934	0.0834866	-0.258785	-0.477321	-0.163501	-0.814597	-0.465299	-0.205428	tetraodon nigroviridis full-length cdna	phosphoglucomutase 1	AAAAGTGGAATCAGACAAAGCCAACACCATGATCAAGAGCTTGAGGCTAAGATGTTGACAAGTCCTTTGTGGGCCAGAAGTTTTCATCGGGAGATAAGAGCTACGAGGTGGCTGTCTCTGACAACTTTGCCTACACCGACCCTGTGGACGGCAGCATCTCCAAGAACCAGGGTCTGAGGATCTGTATTCTCCGACGGCTCCAGGATCATCTTTCGTCTCAGTGGGACAGGCAGTGCCGGTGCGACCGTCAGGCTCTACATAGACAGCTATGAGAAGGACCCCGCCAAAATCTACGGCGATGCACAGGTCATGCTGAAACCTCTGGTGGAGATTGCGCTGAAGATCTCTGGGCTCCATGAGAAGACCGGCCGCACCGGGCCCACTGTGATCACATAGACT…	0	pgm1	K01835	phosphoglucomutase
Ssa#S35582023	0.0873226	0.00109646	-0.0207491	-0.0672846	-0.280358	-0.247036	-0.00352669	-0.177812	-0.12387	-0.178393	-0.288422	-0.0855207	-0.0567389	-0.0116882	0.168363	0.134439	0.0529375	0.125953	0.165908	tetraodon nigroviridis full-length cdna	seryl-tRNA synthetase	GGGGGATTGCAGTTGAGGACGCTTAGTATCAGTATGGTGCTCGATTTGGACCAATTTAGAGCCGATAAAGGCGGTGATCCTGAAGTAATCAGAGAGACGCAAAGGAAAAGGTTCAAAGACGTGTCACTTGTGGATAAACTGGTACACGCAGACACAGAATGGAGAAAATGTCGTTTTACTACGGACAGACCAAAAAGATGATGGACAAGGCCGACTATGTGCATATGCTCAACGCAACCATGTGTGCCACCACACGTGTGATGTGTGCTATCCTGGAGACGTACCAGACAGAAGAAGGTATCATTATTCCAGAGGTACTCCGGAACTTCATGCCTCCAGGTATGACAGAGATGCTGAAGTTTGTAAAGCCTGCCCCTATTGATGTGGAGATGTCCAAGA…	EG868401	sars	K01875	seryl-tRNA synthetase
Omy#S15325626	0.0655961	0.00041864	0.915485	0.82378	0.717485	0.879784	0.819553	0.817986	0.745423	0.76466	0.672219	0.601831	1.00164	0.585022	0.481943	0.40014	0.371984	0.53089	0.606947	tetraodon nigroviridis full-length cdna	Cytochrome c oxidase subunit VIb isoform 1	ACAATAGTCACTTTGAACAACGCAGCACTTGCCACAAAGAACTAAAAATGGCAGAGGATATTGCGACTAAGCTCCAGAACTACCGCACTGCTCCCTTCGATGCCAGATTCCCCAATCAAAATCAGACAAGGAACTGCTTCTACAACTATCTGGGTAAGTCTAGACTCCAAGGTCAAAGTCTAGGACTCTGGTTCTGTAGTCATACCAGTCACGTAGGCAAGTACAGATCAATCTTTAATTTATCCAGTGCCTTTCTTAATTGTGAATGTGTTTAGTGTGTGCCAATTAATTATGTGGGACAGAACCATGTCCTTGTGGAAAACTTCTATTTTAGAATGTGTGTCAAAACGGTGATTAACTCACCTGGTAAAATAAGGGTTAAAATTAAAAGACCCTGAC…	BX315344	zgc:92631	K02267	cytochrome c oxidase subunit 6b
Ssa#STIR12635	0.0842789	0.000974545	-0.474456	-0.512152	-0.489469	-0.548187	-0.513227	-0.359132	-0.513715	-0.412104	-0.708154	-0.479016	-0.370034	-0.399398	-0.229538	-0.251817	-0.293223	-0.194139	-0.131471	Salmo salar clone ssal-evd-529-005 Cytochrome c oxidase polypeptide VIIa-liver/heart, mitochondrial precursor putative mRNA, complete cds	cytochrome c oxidase subunit viia polypeptide 2	GGGGGAAATAGTGGAAGCGCAGTCTTCCGGTGTCCTTGTACGACGACTTGACGCGGAGCTATGTACCGACACATTCAAGCGCTCCAGCAGGTGTCGCGGCGGACACTGAGCACCAGCGGGCGCAGGCAGGTGGAGAACAAGGTCCCACATAAACAGAAGCATTTCCAGTTTCTTTTCACACGATGAAGCCTGAGACGCATATAGTTGACAGATAAGTACATCTGAAAGACGGCTCACTGGGTTGGAGTTATTTGCATGTAGTGTGTAAAAGTGTGGCTCCTGGTCAAAAGTAGTGTACTAAATAGGGAATAGGGTGCCATTCGGGACATAAACCATGGCGTGAGATGAGAAACCCATGTCTGACTCTGATTAGTGATTACCACTGGCACATGATCAAGG…	n/a	LOC100535363	K02270	cytochrome c oxidase subunit 7a
Ssa#KSS1777	0.035519	7.41701e-05	-0.718408	-0.79472	-0.406127	-0.239073	-0.373847	-0.151015	-0.0337009	0.0859852	0.114109	0.845948	0.35926	0.794978	0.89533	0.628012	0.592036	0.417725	0.448883	tetraodon nigroviridis full-length cdna	Proteasome subunit alpha type-5	TTTTTGACGAGATCGGAGTACGACAGAGGAGTAAACACCTTTTCTCCAGAGGGACGACTGTTCCAAGTGGAATATGCTATTGAGGCGATTAAGCTGGGCTCCACAGCCATTGGCATCCAGACGTCTGAGGGGGTGTGTCTGGCCGTGGAGAAGAGGATCACATCTCCTCTGATGGAGCCAAGCAGCATCGAGAAGATTGTGGAGATCGACACCCACATCGGTTGTGCTATGAGTGGCTTGATAGCTGATGCCAAGACTCTTATCGACAAAGCAAGAGTGGAGACACAGAACCACTGGTTCACCTACAACGAGACCATGACAGTGGAGAGTGTGACCCAGGCCGTGTCTAACCTGGCCCTGCAGTTTGGAGAGGAGGATGCAGACCCTGGAGCCATGAGC…	0	psma5	K02729	20S proteasome subunit alpha 5
Ssa#STIR03710	0.0653843	0.000399413	0.151958	0.2149	-0.913422	-0.77873	-0.154112	0.192844	0.124829	-0.596498	0.0928621	0.664144	0.0751905	0.925034	1.12403	1.31551	1.29012	1.17278	1.01542	Salmo salar clone ssal-eve-506-257 Proteasome subunit beta type-9 precursor putative mRNA, complete cds	proteasome subunit beta type-9 precursor	GGGGTCTGTGTTGTAACAGTGTAGTTAGGGAATACTCTGTCTCCTCTCTGTGTTGTAACAGTGTAGTTAGGGAATACGCTGTCTCCTCTCTGTGTTGTAACAGTGTATATAGGGAATACTCTGCCTCCTCTCTGTGTTGTAACAGTGTAGTTAGTGGACTCTGCGTTGATACCACTGCTTACGGCCGGGGGATTTTCTTCGGGAAAATGGTGGACCAGACAGAAAGGTATCAACGCGACCAGACACTTATTATCTATCGTGCGCAAAAATAAAGTGCTTCAAGATGTTAGAAGAATCATCAGAGCCAGGGTGGCTATCTGAAGAAGTAAAAACCGGGACCACCATCATTGCTATTGAGTTTGATGGAGGGGTGGTGCTGGGCTCTGACTCTCGTGTGTC…	n/a	psmb9a	K02741	20S proteasome subunit beta 9
Ssa#S19085335	0.0920857	0.00133121	-0.489191	-0.464345	-0.457228	-0.420791	-0.405413	-0.566748	-0.548038	-0.578327	-0.427163	-0.348364	3.71933e-05	-0.305587	-0.342628	-0.17876	-0.276332	-0.214406	-0.162576	salmo salar clone ssal-rgg-516-172 60s ribosomal protein l27 complete cds	60S ribosomal protein L27	ATCACCTAATGCCCACCAGATACTCTGTGGACATTCCTCTGGACAAAACCGTTGTCAACAAGGATGTCTTCAGAGACCCTGCCCTGAAACGCAAAGCCAGACGGGAGGCCAAGATTAAGTTTGAGGAGAGGTACAAGACAGGCAAGAACAAATGGTTCTTCCAGAAGCTTAGATTCTAGGCATTCATTGGTTTCACTAATAAATGTAAAAAG	CK873598	rpl27	K02901	large subunit ribosomal protein L27e
Ssa#STIR05667	0.0914698	0.0012454	0.498095	0.502242	0.577807	0.545143	0.543893	0.473238	0.339437	0.392241	0.107304	0.329641	0.12953	0.363664	0.126498	0.294522	0.225111	0.443936	0.235772	Salmo salar clone ssal-eve-509-056 40S ribosomal protein S27 putative mRNA, complete cds	40s ribosomal protein s27	GGGAAGGAGTGCTGTAATATTCTAATCAAAGTTGAAAGTACAGTGCCAGTGAGTGAAATAACAATAACCAAGAGAAGCAATGGCGCTCACTAAGGACCTAATGCACCCTACTTTGGAGGCTGAGAGGCAAAGACACAAGAAGAAGAGGCTGGTTCAGAGTCCCAACTCCTACTTCATGGATGTAAAATGCCCTGGCTGCTACAGGATCACCACAGTGTTCAGTCATGCCCAGAGAGTGGTGCCCTGTGGCGGCTGCTCCTTCGTCCTGTGCCAGCCCAGAGGGGAAATGCCGCCTCACGGAGGGCTGCTCCTTCAGAAGAAAGCAACGCTGAGTGAGATTTCAGTAGTGAGCCATCAACTGTGATAGTTGTAAATTGTGGACCATGGATGTTTCGTAAA…	n/a	zgc:136826	K02978	small subunit ribosomal protein S27e
Ssa#S35674885	0.0797256	0.000856705	-0.159338	-0.366934	-0.241309	-0.129074	-0.356706	-0.319725	-0.350996	-0.296128	-0.506464	-0.290345	-0.283655	-0.0843859	0.0984068	-0.0705919	0.136571	0.0230818	-0.125189	tetraodon nigroviridis full-length cdna	26S proteasome non-ATPase regulatory subunit 4	GAATTATGTAAATGTATTTATTATTATCAGCACACAAATGTACACTTACTGAATGTGCTTGGGTTGATAAGGTCCCACTTTAGTACAAACttttttttttttttAAAGGCAACATGCATCATTAACCTTGACACAACAAAGATAAAGAAAGCCCTGTTGAACTGTTTGAGTATGGCAATACAAAAAAACCTAGAGGTCATTTGAGGTTACAGTTTGCACAACTATTATATTAAAGGAGCCATTGTCAACAGGTCAACGCCAGGGTATCTATTATGTTTACTGTGTAAATGTTCATTTCTTCTTCTCATCGTTTTTATCTTTCTTGCTGTCAGGTTTGGATCCTGTTTGTGAGGCCAGCGAGCCCATGGCATTCCGGATGGCCTCGTTGTTGGGGTCGAC…	EG909603	psmd4b	K03029	26S proteasome regulatory subunit N10
Ssa#TC105580	0.0712191	0.000549661	0.260042	0.270899	0.254403	0.275495	0.203525	0.0793714	0.0789633	0.0289192	0.0124521	0.19413	0.136574	0.106898	0.0948544	0.218534	0.0964432	0.0330057	0.151448	salmo salar 26s protease regulatory subunit 6b mrna	26S protease regulatory subunit 6B	CAAGGGGATCTGGCCGCCAACAGGGTTAACACCCTGGCCCCCGCCCTCCTGCGTCCGGGCCGTCTGGACAGAAAGATTGAGTTCCCCCTACCTGACCGCCGACAGAAACGCTTGGTCTTCTCCACCATCACCAGCAAGATGAACCTCTCTGAGGAGGTGGACCTGGAGGACTATGTGGCCAGACCAGACAAGATCTCCGGAGCAGACATCGTCCTAGCCAAGGACTTTGAGAAGGCCTACAAGACTGTTATCAAGAAGGATGAGCAGGAGCATGAGTTCTACAAATAGAAAGTAACCTCTTCCGCCCTCTCTAAAAAAAGAAAAAGGCATTCACCCAATTTTGTGGTTTGTGTGTTTGTTTACTACTGTGTCCATTTGTGGTTTCACAGACTGACTAAC…	0	psmc4	K03063	26S proteasome regulatory subunit T3
Ssa#CV428775	0.0213765	2.07809e-05	0.311304	0.373428	0.234537	0.332096	0.341037	0.351839	0.135736	0.0877104	0.140547	0.0910292	0.418439	0.0236864	-0.121073	-0.1871	-0.213273	-0.169537	-0.0521898	salmo salar complete genome	AF133701_2NADH dehydrogenase subunit 2	GGCACGAGGGAGAGAGAGAGAGAGAGAGAGAGAGAGAGAGAGAGAGAGAGAGAGAGAGACCTCGTGCCGAATTCGGCACGAGGCTCGCTATTATCCCAATCATAGCACAACAATCCCACCCACGAGCAATTGAAGCTACAACCAAATATTTTTTAACACAAGCAACAGCCGCAGCAATAATCCTCTTCGCCAGCACTACCAACGCCTGACTAGTAGGAGAATGAGAAATCCACCAGCTATCCCACCCTCTAGCAACCACCACAGTT	0		K03879	NADH-ubiquinone oxidoreductase chain 2
Ssa#S35661439	0.0681008	0.000487185	0.297398	0.220831	0.177082	0.231527	0.226969	0.372118	0.0426311	0.101273	0.169181	0.052537	0.32268	0.08323	-0.118107	-0.0919733	-0.081728	-0.176385	0.0102501	salmo salar complete genome	NADH dehydrogenase subunit 4	GGGGCTATGTTTACCCTACAATACACACAGCCCATACACCTCTTAACGTGAGGTGATAAATTATGATGAGCTGCCTGCCTACTAGCCTTCCTTGTCAAAATACCATTATATGGCGTACACCTTTGACTCCCAAAAGCCCATGTAGAAGCCCCAATCGCAGGATCTATAATTCTGGCAGCTGTTCTCCTTAAACTTGGGGGATACGGCATAATACGTATAATAGTTATGCTAGACCCCCTAACCAAAGAACTAGCCTACCCCTTCATTGTTTTAGCCCTCTGAGGAATTATTATAACCGGCTCTATCTGCCTGCGCCAAACAGACCTAAAATCGCTAATCGCATACTCTTCAGTCGGCCACATAGGACTAGTCGCAGGGGGTATTCTAATCCAGACGCCC…	EG896157		K03881	NADH-ubiquinone oxidoreductase chain 4
Omy#CX248550	0.0430056	0.000123829	-0.15555	-0.133202	-0.121157	-0.0147409	-0.0305777	-0.219069	-0.398123	-0.247478	0.0396347	-0.450503	-0.0983849	-0.328569	-0.484484	-0.429429	-0.614445	-0.463847	-0.475664	tetraodon nigroviridis full-length cdna	NADH dehydrogenase subunit 10	GCAACTGTAGCGTCCCGTAGAGAAGGGCCTCTGCTGTGGGTGGGCAGCCTGGAACGTATATGTCGACTGGTACAATGCGGTCACCCCCTCGGACCACTGGCGTATGAGGTAGTGGTATGTAGCCTCCCCCATTGGCACAGCTGCCCATGGAAATGACATATCTCAGGACTCAGGCGTCTGGTCATAGACCTTGCGCAAAGCGGGGGCCATCTTGTTGGTCAAGGTGCCAGCGTTAATCATGACGTCGGCCTGTCTGGGGCTGGTTCTAAAGACCACTCCGAAGCGGTCCATGTGGAATCAAGGAGGCCCCATGTGCATCATTTCCACCGCACAGCATGCCGGGCTAAAGGTGATGGGCTACAGGGAGCTTCTGCGTGC	0	ndufs7	K03940	NADH dehydrogenase (ubiquinone) Fe-S protein 7
Omy#S23926169	0.0980977	0.00148586	0.124436	0.0474758	0.00806427	0.0629454	-0.0342092	0.0448132	-0.0840664	-0.0501728	-0.0710268	-0.0779638	-0.00352097	-0.175563	-0.0656557	-0.164924	-0.192781	-0.0960417	-0.186713	tetraodon nigroviridis full-length cdna	NADH dehydrogenase 1 alpha subcomplex subunit 7	TTGACAACAATGCTACAAAAATGATCCAGAGGCTCAGGAATCTTTTATCGGGGGCAAGCCACAGCTAGATCTCATCACATTGTGTATTTAGTACAAGTGTCACTTATTTCAAGTTGCCAACACATTTGAAGAGTTTGCAGCCTGTCGAACTGCCTAAGGACACAGCTAACGTTAGCTAGCCAGCATGATCTGCAAGCAAAGCTATAGTTGCGTTACGGTGAGATTGCAAAGAGGACCCTACCACCACCCAAACTTCCTGTTGGGCCCAGCCACAAGTTTGCCTTCAATTACTATAATGGCAGAGATGGGCGTAGAGAGTCTGCACCAGCAATGGTTGTGATGTCGTGTCAAAAGGCCTTGACTGCTTGCCAAGTTCTGGAGGTGCCAGCAAAGCGTCCA…	CX724495		K03951	NADH dehydrogenase (ubiquinone) 1 alpha subcomplex 7
Ssa#S18849636	0.0409627	0.000111867	0.0370893	0.453381	0.524049	0.310521	0.471014	0.834816	0.693722	0.519839	0.685512	0.543376	1.0416	1.16543	1.31222	1.19276	1.39196	0.940423	1.19713	salmo salar clone ssal-rgf-503-210 complement c4-b precursor pseudogene cds	complement C4-1	GCTGCTGCTGAGGTCTATGACTACTACAACCCAGAGAGGAGATGCACTGTGTTCTACAGCGCACCGCAGAAGAGCAACATGATCTCCAAGATCTGTCAGGACAATGTCTGCTCCTGTGCAGAGGGTGACTGCCCAAAGAAGAAAGTCACTTACAGTAAACAAATGGAGAAAGAGACTCGCAGAAGCTTTGCTTGTTTCTCTCCTGTTGCGAATTACGTTTACGTCGTCAAGATTGTCAACTCATCCGATGACGGAGTTTTTAAACATTATACCACAATACTGACCAAAATCCTACAGACAGGTAAAGATGTGATGCAGACTGGAGCAGTGAGAGACATGCTCAAACGTAAAGCCTGTGATGAGTTTGACATGAAGACTGACAGTAACTACCTGATCATG…	CB511089	wu:fi14a03	K03989	complement component 4
Ssa#S30281541	0.0927485	0.00134905	0.382784	0.325332	0.409168	0.140415	0.315984	0.619246	0.443645	0.577537	0.667597	0.806225	1.02052	0.958181	0.619103	0.729309	0.740899	0.69129	1.23621	salmo salar complement component c7 mrna	Complement component C7	TGCCTGCAGTAACCCCGCACCTCAGAGAGGCGGCCATCACTGCAACGGAGAGGTCAGGGAGACGACAGGCTGCAATGACGACCAAGACCTGCAATACCTCCAGACCATGGAGCCTCAGTGCTTTGACCTGACCGTCCCACCTAAGGAGACCTGCAGGAGCCCACCTCCTCTCCCTAATGGCTATGTCCTAGATCCAAAAGATGTGTATCTGGTGGGCAGTAAGATTGAATACACCTGCATAGAGGGCTACCATCTGATTGGAATAAGGATCGCAGAGTGCACTGCTGCTCAGACATGGAGCACGCCTTCCAAAGAGTGCAAGAGCTCCAGGTGCCATGTCCCGTCCCTTCTAAAGGATGTCACAGGCTCTCCCTGGCAGCCCACCTATGACATAGGGGA…	DW568509	si:dkey-250l23.2	K03996	complement component 7
Ssa#STIR19640	0.0644256	0.000365272	-0.242537	-0.405383	-0.386317	0.0332027	-0.342124	0.551212	0.444715	0.0595293	-0.104917	0.0693855	-0.313621	0.77003	0.916815	0.566831	1.17695	0.418028	0.434949	Salmo salar clone ssal-rgf-506-231 60 kDa heat shock protein, mitochondrial precursor putative mRNA, complete cds	heat shock protein 1	CTTTTCCACGTTATACCATCTTGTCTCCTTCAGACGAGCAAATCGTGTCATCATTAAACAACAAAGATGTTGCGTCTACCCACAGTGATGAGGCAGATGAGGCCAGTCAGCAGGGCCCTGGCCCCTCACCTCACCCGGGCTTACGCCAAGGACGTCAAGTTTGGAGCCGATGCTCGGACCATGATGCTGAAGGGAGTGGATCTGCTGGCTGATGCTGTCGCCGTCACCATGGGACCCAAGGGTCGCACAGTCATCATCGAGCAGAGCTGGGGCAGCCCCAAGGTGACCAAGGACGGTGTCACTGTAGCCAAGGCCATCGACCTGAAGTGCAAGTACCAGAACATTGGTGCCAAGCTGGTCCAGGACGTGGCCAACAACACGAACGAGGAAGCGGGAGAT…	n/a	hspd1	K04077	chaperonin GroEL
Ssa#STIR09168	0.0417453	0.000117721	-0.356879	-0.382281	-0.261953	-0.334683	-0.370013	-0.426513	-0.296804	-0.297128	-0.211673	-0.14893	-0.222424	-0.00640488	-0.0352783	-0.0832033	0.189481	-0.0209484	0.00477314	Salmo salar clone HM4_3883 heat shock protein 90kDa alpha (cytosolic) class B member 1 (hsp90ab1) mRNA, complete cds	heat shock protein 90	ACTGCTATGAACTTGTCATAACCAGTATGATTTTTTTTCATAATGTTTTACACAAAATTTTATTAGATTTCTTCTCAAGTGTGAATGGCCGTGGGTATGCTTCTATTGGTCATCGGCCTTTACCCTTGGTAAGGTACTGTGTCCAGCAGCTGAAGAGTTTGACGGCAAGACCTTGGTCTCCGTGACCAAGGAGGGCCTGGAGCTGCCGGAGGACGAGGAGGAGAAGAAGAAGATGGATGAGGACAAGACAAAGTTCGAGAACCTCTGCAAGCTCATGAAGGAGATTCTGGACAAGAAAGTAGAGAAGGTGCCCTAGTTCATCATTAGTTAATATTGATCCTGGTGACCGTGTCAAACAGGCTGGTGTCGTCGCCCTGCTGCATTGTGACCAGCACGTAT…	n/a	hsp90ab1	K04079	molecular chaperone HtpG
Ssa#S35580708	0.0914698	0.00127015	-0.794051	-0.684844	-0.707645	-0.687507	-0.7579	-0.318571	-0.289534	-0.587387	-0.415546	-0.460021	-0.584608	-0.687658	-0.799154	-0.888942	-0.836315	-0.761421	-0.73228	tetraodon nigroviridis full-length cdna	Serine/threonine-protein phosphatase 2B catalytic subunit alpha isoform	GGGGGGTAGCCAACGGAAAGCGATATGAGGTGGAACAGTTGGTCACTCACCTACCCCTCCAATGACATCCTCCCAGCAGCTAGCTAACGGTTCTTCTCAGCCCTCAAGATGGCTGCTCCCTCTCCGATGAGTCTGAGGGCTACGCTCTCCTCCACGCGGCCCTCCTTGGTCAGGTGGCCTTTGAGCACGTCCACTTTGGGCTTCCCATCACTGTCAAACACCTCCTTGGCTGTGAGCCGGTGACTTGGCGGGAAGGGGACAGCTGGAGAAGAAAAAAGAGGAGGACAGTTAGTTACAACAAACCCACAGGTACAAAAGACCAAGCACGGAAAAGAGTGAGGACGAGTGCAATGGTGGACACCCTATGATCCCAAAAGGGGCGAAGAGGATTGAGTCAAA…	EG867086	ppp3ca	K04348	protein phosphatase 3, catalytic subunit
Ssa#STIR38053	0.0995884	0.00152489	0.362372	0.238333	0.390718	0.500835	0.33747	0.298811	0.353629	0.408221	0.313475	0.300334	0.320356	0.230366	-0.0322447	-0.068882	0.0718822	-0.105401	-0.0269012	oncorhynchus mykiss hspb1 mrna for heat shock 27kda protein 1 transcript variant complete cds	heat shock 27kDa protein 1 transcript variant 2	TAGAGATCACTGGCAAGCATGAGGAGAGGAAGGACGAGCATGGATTTGTGTCCAGATGCTTCACTAGGAAATACACACTTCCCCCTATGGCTGACGCTGAGAAGGTGACGTCCACCTTGTCTCCTGAGGGAGTGCTGACCGTGGAGACTACTCTGAACAGGCAGGCCATCAAGGCTGCAGAGATCTCCATCCCTGTCACCATGGGCAGCAGCAAGACCAAGCCCTACGACATGACGACGAGGAAGGGAAGTGGCAATGGGCACCATTATGATGAGCATCATGAAGAGAAGGAAGAAGAGGAGTGAAACTCCAAACATAAACACACTCACACACACATAGTAGACACAGATGAAATGGTTAGACAGAAAGAGGGAAGATAGGCAAAACTGTGATAATTCC…	0	hspb1	K04455	heat shock protein beta-1
Ssa#STIR17318	0.0594579	0.000291218	1.14086	1.16714	1.42612	1.14865	1.29978	1.59596	1.17599	1.27245	1.25596	1.11948	1.34591	0.569668	0.640723	0.852271	0.546915	0.915346	0.831041	Zebrafish DNA sequence from clone DKEY-64O12, complete sequence	dual specificity phosphatase 14	TCCTGCGCGACACGGTTGCTGCGCGAACGTTGGAGAGCTGGCTGAAAACATTTCATTCGCATGGAGTTCTCTTTCTGCTCACTTTGACATTTTAGTGATATTGTTACATAATTATTCATTAATATTCTATTTTATTTCCCACAAGGCTACGACTGTGTGAATTCTCTGCTTTACCTAATGTTCAGAGTTTTAATCATCTGCCTGGAGTGGTGTTAGCAACGCGCTTGGAAAATCACCGCCTCAGGCAAAGTAAAGTGGTTTGGTGAATCTCCTGTTGTCTGGTTCTGCTGTTCCAACATGACCTCAGGCTACTGAAGACTTTTCTGTTATTCCTCCTCCTGCTCTCTCTGTACCACTCTCCTGTCACTCTTACTCTATTCTCCAATGGGTTCCCGCAGC…	n/a	dusp14	K04459	dual specificity phosphatase
Ssa#STIR04647	0.0653843	0.000411466	-0.277965	-0.280087	-0.178797	-0.241716	-0.390883	0.105025	-0.104015	-0.0517921	-0.085371	-0.0887327	-0.072382	-0.404758	-0.413766	-0.348008	-0.362047	-0.183104	-0.458916	Salmo salar clone ssal-evf-576-232 Guanine nucleotide-binding protein GI/GS/GO subunit gamma-5 precursor putative mRNA, complete cds	guanine nucleotide binding protein (g protein)gamma 5	GGGGGAGAAAATCTCGTTCTTTCAAGTGGTAGCCGGACACTTTCACTTGGACAGACCTCGCAGACATGTCGAATAACAGCACAAACAGCAGCAACTTGGTTATCGCTCAGAAGGTGGTAAAACAACTTCGGCTAGAGGCGAGTGTTCGCAGGATCAAGGTGTCCCAGGCAGCAGCGGACCTGAAGACCTTCTGCCTGCAGAACGCCCATAAAGACCCTCTCCTCATGGGGGTGCCCTCCAGCGACAACCCCTTCAGACCCCCCAAGTCCTGCGCCCTCTTCTGAGGCGATGGTGATGATTGCAGCTCATAAAACACGTCTGAACATTCCCCAAGGATGCCTTTCTTCTCCAAGCCCCTCGGCGTCTCCTACACCCTTCCCCACCACGTCCAGTCACTGA…	n/a	LOC100537752	K04542	guanine nucleotide-binding protein G(I)/G(S)/G(O) subunit gamma-5
Ssa#STIR14812	0.0840137	0.000948503	-0.553208	-0.563478	-0.576042	-0.591658	-0.768951	-0.478573	-0.406564	-0.487049	-0.720506	-0.356938	-0.489902	-0.0721254	-0.334898	-0.226299	-0.230103	0.140162	0.0246181	Salmo salar clone 242N16 formin-binding protein 1 gene, partial sequence and TCR gamma locus region	---NA---	GGGGGCTTTAAGGAAGAGTGACCAGAAAAAAGCCATTGCTTGAAGAAAAAAATAAGCAAACACGTTTGGTGTTCGCCAAAAAGCATGTGGGAGACTCACCAAACACATGGAACAAGGTACTCTGGTCAGATGAGACTAAAATTGAGCTTTTGGCCATCAAGGAAACGCTATGTATGGCGCAAACCCAACACCTCTCATCATCCCGAGAGCATCATCCCCACAGTGAAGCATGGTGGTGGCAGCATCATGCTGTGGGGATGTTTTTCACCAGCAGGGATTGGGAAACTGGTCAGAATTGAAGGAATGATGGATGGCGCTAAATACAGGGAAATTCTTGAGGGAAACCTGTTTCAGTCTTCCAGAGATTTGAGACTGGGATGGAGGTTCACCTTCCAGCAG…	n/a	nutf2	K04576	calcitonin receptor
Omy#BX087796	0.0468711	0.000158612	0.92851	0.924019	0.804746	1.09048	1.05147	0.0661697	0.523835	0.535663	0.595909	0.896507	0.622594	0.269155	0.0690556	-0.0410862	-0.166436	0.512279	-0.0550652	salmo salar lag1 longevity assurance homolog 2 mrna	LAG1 homolog, ceramide synthase 2	GCTAAGATATTCATCTATGCTGGATGGAGAAACACCAGTAACTACGTCTTCTTCCTCTTCGCTGCCGTCTTCATCTTCACTAGACTCTATATCTTCCCCTTCTACATCATTTATTCTACGTACATTTATCCAATGACTATGTACTCTCCGTTCTTTGGATACTACTTCCTGAATTTCCTTATGATGGTGCTGCAGTGTCTCCATATCTTCTGGGCCATCCTCATTCTGCGTATGGCCGTCCGCTTCCTGAGCAGCGATGAAAAGGTGGAGGACGAGAGGAGCGATAAAGAAGAGACAGACGAGTCAGGGGAGGAAGAGGAGGGGGTGGAGAAGAAAGGTGCGGTGCAGAATGGTCACGCCGCTCACAACAACCACCGCAAGACGGAGTAATGAAAACGT…	0	lass2	K04710	ceramide synthetase
Ssa#TC72521	0.0827415	0.000916539	0.232105	0.135149	0.0986891	0.134759	0.0143423	-0.0227032	-0.0285139	0.0211067	0.104028	0.189039	0.0694981	-0.266789	-0.111222	-0.081974	-0.0993471	-0.142353	-0.286948	tetraodon nigroviridis full-length cdna	unnamed protein product	GGGGTCGGGAACTGGAATCCGTTCGGAGAGTGAGACTGAGGGGACGGCCAGTAGCCCTGTAGCCTCCTCCACCCCTGAACCCCCTCCAGTACCCGAGCAGAAGGACAACTACGGGAAAGGAGTGATCTTCTATCTGCGAGACAAAGTGGTGGTGGGCATTATCCTGTGGAACGTGTTCAACAGAATGCCCGTTGCAAGGAAGATCATCAAAGATGGAGAGGAACATGCCGATCTGAATGAAGTGGCTAAGCTCTTCAACATTCACGAGGACTGAGTCTTCTCTCCTCTGGGGAGGCTGAGCCTATGCTGGGAGAGATGTGTGCTGTCACTACTCATAAAGGCTTTGAACTTTCACAGTCATCGCCAGGCTTTGGCAGACCCCACTATGATGCTGCACTT…	0	pdcd8	K04727	programmed cell death 8 (apoptosis-inducing factor)
Ssa#S30237369	0.0702157	0.000533579	0.513135	0.623394	0.690029	0.617071	0.483052	0.588479	0.485564	0.558925	0.702948	0.718281	0.628425	0.388436	0.335891	0.338562	0.296445	0.436119	0.420215	tetraodon nigroviridis full-length cdna	glucagon I	ATAGTTTAATGGGATTTATTGGGCACGACCACATGAAATGTCAACACAGGCCTTAAGAAAGCAGAAAGCAACGGTGCGGCAATGGATAAATTAGCTAAGTTGTTGATTAtcttttctctctctcttcttcttGCGTTAGACATGACACACAAGATGTTGGTACTGTAGGTTGAAGGGAAGCCTACTCTCGTCTGGCCCGTCCTGATTTGAGCCAGGAAACAAAGTCCTTGGCCGCCTGGTCCTGTAGGTAGGTGCTCACGTCGCTGGTGTAGGTCCCATCTGCATGGCGTTTGGATGGAGCACCACTCCTCTTGGAGTTCATAAGCCATTGAACAAAGTCCTGAGCCATCCTTTCTTCCTGGTATTTACTGTAGTCGTTAGAGAAGGTTCCCTCAGAAT…	DW533430	gcga	K05259	glucagon
Ssa#STIR04788	0.0213765	2.1017e-05	-0.352081	-0.729903	-0.422722	-0.730637	-0.330348	-0.102543	0.19961	0.149456	-0.166018	-0.00677013	0.869433	0.779726	0.655964	0.611418	0.446816	0.483692	0.770273	Salmo salar clone ssal-eve-509-339 Growth-regulated alpha protein precursor putative mRNA, complete cds	cxc chemokine d1	GGGGGACAGAATCATCATTAGAGACCCATACTACAGCAGCCTTCCACAGGGTTGCATGTAAAGGGATATCACCATGAACACTGCAAGCATAACCATCGTTCTGCTCACCCTCCTGGCAATCTTCTCAGCAACTGAAGGGAAAAGACAGCCACGGGTTCTACGCTGCCTTTGCCCCAACGTGCAGACTGGTCGTATTCCGTTCAGGAATCTGAAGAGAGTGCTGCATCTCCCTCCTCGTCCGCACTGCTCAAAGACTGAAGCCATTATCACACTCAAAAATGGACGTCAACTTTGCCTGGACCCAAATGACCCCCCGGTGAAGATTCTGGTGGAGAGATCAACCAAAAGAATGCAGGAGAGTAAACATTCTAAAGTGGTTGGAAGCACTACTCATACCCT…	n/a		K05505	C-X-C motif chemokine 1/2/3
Ssa#STIR25465	0.0658162	0.000425907	-0.333342	-0.249958	-0.128597	-0.33829	-0.470699	-0.205139	-0.0460014	-0.107954	0.311958	-0.124137	-0.0475616	0.164534	0.373966	0.26625	0.050622	0.137781	0.125212	Danio rerio zgc:172302, mRNA (cDNA clone MGC:172302 IMAGE:9005347), complete cds	atp-bindingsub-family amember 1	CCGGAGGCTACNAGCGGAGGCAACAAACGCAAACTCTCCACTGCTATCTCCCTGATCGGAGCTCCTCCTGTTATATTCCTGGATGAGCCCACCACTGGCATGGACCCCAAGGCCAAGAGATTCCTGTGGAACTGCATCCTGAGCGTCATCAAGGAGGGAAGGGCCGTTGTTCTCACCTCCCACAGTATGGAGGAATGCGAAGCTCTCTGCACACGAATGGCCATCATGGTGAACGGAAGGTTCCAGTGTCTGGGCTCCGTTCAGCACCTTAAGAACAGGTTCGGGGACGGCTACACAATCGTCCTGCGCCTGTCGGGGACCAAGCCTCCCGAGGATCCGTGCCCGGTGGACACCTACATCAAGGGCTCCTTCCCGGGCATCGAGCTAAAGGAGAGGCAC…	n/a	zgc:172302	K05641	ATP-binding cassette, subfamily A (ABC1), member 1
Ssa#STIR21134	0.0516088	0.000211295	0.709315	0.707067	0.615786	0.744109	0.78449	0.272974	0.256643	0.323411	0.529477	0.58553	0.385893	0.305152	0.0919647	0.33745	-0.0260706	0.44438	0.215455	Danio rerio ATP-binding cassette, sub-family D (ALD), member 3b (abcd3b), mRNA	atp-bindingsub-family dmember 3a	CTGACCAGGTGTTGAAGGAGTACCTGGACAATGTCCAGCTGGGTCACATCCTGGACAGGGAGGGGACCTGGGACACTGTACAGGACTGGATGGACGTCCTCAGTGGAGGAGAAAAGCAGAGGATGGCGATGGCCCGGTTGTTCTACCACAAGCCCCAGTTTGCCATCCTGGATGAGTGCACCAGTGCTGTAAGCGTTGATGTGGAGGACTTCATCTACAGCCACTGCAGAACGGTTGGCATCAGTCTGTTCACTGTCTCTCACAGAAAGTCTTTGTGGAAACACCATGAGTACTACCTTCACATGGACGGGAGAGGGAACTACGACTTCAAACCCATCACCGAGGAGACCATTGAGTTTGGCTCCTAGACGAACAACACACACAACACACACACACTAT…	n/a	abcd3b	K05677	ATP-binding cassette, subfamily D (ALD), member 3
Ssa#STIR03551	0.0889758	0.00114514	-0.211596	-0.200212	-0.205162	-0.0922403	-0.206112	-0.0774555	0.024909	-0.0436316	0.0938301	-0.0887442	-0.0119801	-0.0951805	0.0144701	-0.0219603	-0.0315742	0.11476	-0.0033741	Salmo salar clone ssal-sjb-007-380 Actin-related protein 2/3 complex subunit 3 putative mRNA, complete cds	actin-related protein 2 3 complex subunit 3	TGGGACAGGCGGAAGCAGTGTTCTGGAAAACGATATATTTTTATTTTGCTGGGTTAAAAGATTGACGTTTATTTCTCAAAATGCCGGCGTACCACTCTGGCTTGATGGATGGGGACACCAAGATGGTGGGGAACATGGCTATGCTGCCACTAAAAACCCAGTTCAAGGGCCCTGCAGCAAAAGAGACCAAAGATTCTGACATCATTGATGAGGCCATCTACTATTTCAAAGCCAATGTCTTCTTTAAGAATTATGAAATCAAGAACGAGGCAGACAGGACACTGATCTACGTCACCCTTTACATTTCTGAATGTCTGAAGAAGCTACAGAAGTGCAGCTCCAGGGGTCAGGGAGAGAAGGAATGTACACTCTGGGCATCACTAACTTCCCCATCCCTGG…	n/a	arpc3	K05756	actin related protein 2/3 complex, subunit 3
Ssa#STIR02828	0.0914698	0.00127175	-0.012907	-0.031208	-0.0951643	-0.00114822	-0.052103	-0.254154	-0.040103	-0.198685	-0.210132	-0.0287352	-0.404339	-0.156393	-0.327415	-0.185029	-0.227003	-0.243419	-0.366965	Salmo salar clone ssal-plnb-014-073 Profilin-2 putative mRNA, complete cds	profilin 2	GAACGTCAAAGTGGGGGTACAATTAGAGACACTAAATTGATCCGTAAGCAGCGTAAAATCGGCTGTAACTGTCTTATCCCATAAACTACACTTCGGAGTTCATAGGGAGCTGTATATTTCAACATGTCTTGGCAAAGCTACGTGGATAACCTGATGGCGGATGGCAGCTGTCAGGATTCCGCCATTGTTGGGTATACGGACGCCAAATACGTTTGGGCAGCACATGCCGGTGGTACTTTTAACAACATAACGCCTCAAGAAATTGATGTCCTCATTGGAAAGGACAGGACTAGCTTCTTCACCAACGGCATGACCTTGGGTTCGAAGAAGTGCTCGGTCATCAGAGACAGCCTCCATATTGAAGGGGACTGGACAATGGACATCAGGACAAAGAGTCAA…	n/a	pfn2l	K05759	profilin
Ssa#S30291299	0.0629934	0.000332843	-0.150099	-0.0652833	-0.232938	-0.156762	-0.0717549	-0.817661	-0.369314	-0.289871	-0.327791	-0.53578	-0.0444021	-0.554788	-0.368646	-0.388504	-0.462019	-0.601393	-0.448564	homo sapiens paxillin transcript variant mrna	PREDICTED: paxillin	ACGGAGCGCCCTACTGTGAGATGGACTACCACAACCTGTTCTCCCCACGCTGCCACTACTGTAACGGCCCTATACTGGATAAAGTTGTGACCGCGTTGGACAAGACATGGCATCCTGAACACTTCTTCTGTGCTCAGTGTGGATCATTCTTTGGCCCAGAAGGCTTCCATGAGAAGGACGGGAAGGCGTACTGTAGGAAGGACTACTTTGACATGTTTGCGCCGAAATGTGGCGGCTGTGCCCGAGCCATCCTGGAGAACTACATCTCTGCGCTAAACTCCCTTTGGCATCCAGAGTGCTTTGTCTGCAGGGAGTGCTTCACCCCATTTGTGAATGGGAGTTTCTTTGAGCATGATGGGCAGCCCTACTGTGAGGTGCACTACCACGAGCAGCGCGGCT…	DW578263		K05760	paxillin
Ssa#STIR26209	0.066557	0.000454845	-0.829147	-0.494473	-0.387428	-0.0205388	-0.650442	-0.299163	-0.539777	-0.400698	-0.433105	-0.516531	-0.234084	-0.886532	-0.808643	-0.785595	-0.94384	-0.775123	-0.748161	Salmo salar clone ssal-evd-543-147 Thymosin beta putative mRNA, complete cds	thymosin beta-12	GGGGGGACGCAGCTCTCGACTCGCCAATAGAGAGACACCGGCACGTGCAGCTTCTGGAACCAGCACACCCTGCTCTTAAGCTCTCTTTCTCCACTTACAGCCATCATGTCTGACAAACCCAACATGAGGGAAATCTCCAGCTTTGATAAGACTAAGCTGAAGAAGACAGAGACCAGAGTGAAGAACCCATTGCCAACCAAAGAAACAATCGATCAAGAGAGGAAGCGAGAGTCATCGCATTGACCAGAGGAAGAGAAGAGTTTCAGACAAGCTACTTTAATTTGATTATCTGACCTGTCTGCCAAGAACCACCACTATAACAAGACCTAGACTTATCACACTGGTGCTCAACAAAATTGAAAAATACTAGGATGGGCTGTTAGACTCAGAGCCAGAGGA…	n/a	tmsb	K05764	thymosin, beta 4
Ssa#S32005500	0.0300676	5.2652e-05	-1.30683	-0.497768	-1.3387	-1.39602	-1.3111	-1.02468	-1.22729	-1.45455	-1.01171	-0.360713	-1.42819	0.0451732	0.600897	0.410736	0.402382	-0.040463	0.373058	monodelphis domestica hairy and enhancer of split 5 mrna	Transcription factor HES-5	AGCAGACAGACCTGTCAGTCTCTCACACCTACAGACATGGCTCCCTGTTCAACCAACTTCTCTTTCCAGCACCTGAGGTTCGCAGAAAAATACATTAAGATAAGGAAACCCATTGTGGAGAAGATGCGTCGGGATCGCATCAACGGCTGCATCGAGCAGCTCAAGCTCATCCTGGAGAAGGAGTTCCACAAACAAGACCCCAACACCAAGCTGGAGAAAGCCGACATCCTGGAGATGACCGTGAGCTTCCTGAGGCAGCAGCTGCAGCCGGATCCATCTCAGAGGGACTACGGCGAGGGTTATTCACAGTGTTGGAGGGAGTCTCTGCAGTTCCTGTCCGGAAGCCCCAAGAGAGACACCACTTCCATCATCACCTGGGCTGGACCTCTTCAGGGGCTC…	DY734097	LOC100534909	K06055	hairy and enhancer of split 5
Ssa#S35547417	0.0653063	0.000381897	-0.701781	-0.835635	-1.10941	-0.985345	-1.18231	-1.11357	-1.01289	-1.04751	-0.710114	-0.67547	-0.762554	-0.457598	0.0150995	-0.188283	-0.0321083	-0.166842	-0.495082	zebrafish dna sequence from clone dkey-40c23 in linkage group complete sequence	deltex 3-like	GGGGGAGGTGACGGCTTGGTAGAGGAAACAGAGTTACTCAGACCCAGTCCCAGACCGTAATGGTTAGTATTGGGACGAGCTGAATGAACGTGGTCTGAGCTACAGGACCAGAGGAGGAAATAAGTCCCTTAAAGAGAGACCCCAGGAGTAACAAGGCTGTGGAGACCGTCACACAGCCCTGCTATGGGTGCTCAACAAGATAAAATGTACTGCACCAGGTACTTGGATGGACAGGGACCCCCAGCACTGATAGACCAAGCTAATGGGGATGTGAAGGGGAGCTATGCTGAGGTGTCAGAGGGCAGCCAGCCGGAGGGACAGATGACATGGGTCATTCTACACAGAGACCTCCCTGGATACGCAGGGGACAACACCATACAGATCAATTATGTATTTGCA…	EG833795		K06058	deltex
Ssa#S35585583	0.055238	0.000250873	-0.904455	-0.897753	-0.865001	-0.82786	-0.883344	-0.621275	-0.666327	-0.611246	-0.548784	-0.925586	-0.715458	-0.487407	-0.143557	0.138927	-0.29337	-0.285265	-0.159614	rattus norvegicus strain claudin 4 complete cds	unnamed protein product	GGGGGAGAGTTGTGACACGCCAGTCCTCGGTAGGTTCTCTAACCGACAGCCAGCCAACATGGACCGGTCCTACATGGGCAGTGCCACCGCTTACAGTGTCTACGGGAAGCCGCCTCAGTCCTACTTTGACCCGGCCTACGATGAGAAAGCAGCCAGGTCGTACATGGACTCAGTGTACGAGGAGAAGAAGAAAGTAGAGAAGAAGGCCCGCTCCGAGGCCGTCTGCTGCGAGGTCGTGGCGCTGGTTTTCGGATTTGTCGGCCTGATCGGTGTCTCCGCGGTGACCGGCTTGCCCATGTGGAAGGTGACAGCATTTATCCAGGAGAACATCATCGTCATGGAGACGCGCTGGGAGGGCCTGTGGATGAACTGCTATAGACCAGCCTGGAGTGAGCTACC…	EG871961	zgc:110333	K06087	claudin
Ssa#STIR20074	0.0558767	0.000255432	-0.351207	-0.374496	-0.169883	-0.433727	-0.304206	-0.0383978	-0.0661926	-0.295209	0.142043	0.150405	0.267011	0.332118	0.150105	0.0602007	0.089982	0.146944	0.467413	PREDICTED: Canis familiaris collagen VI-alpha1 protein (COL6A1), mRNA	typealpha 1	CGGATCAACCACTAATGTCCCATCTCGTTCTCAGGCGACACAGACATTGTGCTGATGATGGACAGTTCAGCCAGTGTGGGACAGAGGAACTTTGACTCCAGCAAGACCTTCGTCAAGCGTCTGGCTGAGCGTTTCCTGTCTGCCGAGAGGTCCGGCCGCGCTGCCGTGCGTGTCGCCGTGGGCCAGTACAGCCGCGAACGCCGCATGGAGGCGGAGCTGACCTCTAACCTCACCCTGCTGACCAGTAAAATCGATGCCGCCACCTTCCAGAACGACGGTACCGACGTTACCAAGGCGATGGCCTTCGCCATGGAGCAATTCAAGACGTCAGGGGGCGGGAACAGGAAGAAGAAGCTGGTGCTGTTCTCGGACGGGAGGTCGCAGGGCGTTACCGAGGCG…	n/a	col6a1	K06238	collagen, type VI, alpha
Ssa#DY705410	0.0842789	0.000985688	1.25177	0.703263	0.580133	0.200734	0.580642	0.0902605	-0.619568	0.980347	-0.761148	0.547683	-3.48307	-0.822458	-0.809911	-0.876836	-0.54663	-0.515998	-1.85565	danio rerio alpha mrna (cdna clone mgc:194796 image:9038736) complete cds	unnamed protein product	CTGAAGACCCAGAGTGACAACATCTTCAGGGAATCTATTTCATTGCGTTCTGAGCAATTTGAGGTTGAAACTGAGGTTCTGGACAAGATTAAATATATTGAGGAGACCAAGGAGACCATGGATGACAACACCAAAAAACTAGCGGAAGTACTGAAAGACATCAAGGGAATTGAGCCAGGCAGAACCACCAAGCGTCTGGAGCTCACCAGGGAGGTGGCTGAAGGCACCCTGAACCGCTCCGTGGAGGTCCTGCAGACCATCACCCCCATCCACGAGAAGGTAGAGGAGTGGGCCACCAACATGAAGAACCAAGATTACTCTGCTGCAGCCTTTGACCGCGCTGTAGTATCTGCTGGGGAAGCAGTTGAGAACCTGTCTGAGCTGGTTCCTGAGCTGCTG…	0	lama4	K06241	laminin, alpha 4
Ssa#S31964089	0.075758	0.000708716	0.889397	1.24754	1.0164	1.3987	1.1757	1.06816	0.912338	1.13241	0.989383	0.967476	0.954972	0.504603	-0.0523157	0.176673	-0.192913	0.222631	0.474824	danio rerio cd36 antigen mrna	unnamed protein product	GCACGAGGCAGACAACCAGTGCTTCTGCACGGACTCTGTGGTCTCTAAGAACTGCACATTGGCCGGAGTCCTGGACATCACCTCCTCTCGTGGACAACCAGTCTACATCTCCCTGCCTCACTTCCTGCATGGTAGTCCATACCTGGTTGAAGATGTGGAGGGCCTTGGTCCTAGTGAGGAGCATCACGTCACGTTCCTGGATGTGGAACCGACCACAGGGTTCAGTCTGAGGTTCGCTAAGAGACTGCAGGTGAACATGATGTACGGCCCCTCCAAGATCATCACGGTGTTAAAGAAAGTGAAGGATTACACCATACTCCCTATAGTTTGGCTAAACGAGACGGCATCCCTGGATGACGAGACAGCGGACAGGTTTAAGAAGGAGCTGTTATCTCGTGT…	DY692879	cd36	K06259	CD36 antigen
Ssa#STIR08542	0.0351527	6.99131e-05	-0.13376	-0.0776806	0.240139	-0.039711	0.353005	0.344666	0.374405	0.267619	0.233682	0.276745	0.077754	0.697551	0.681006	0.5906	0.630725	0.717566	0.771958	Salmo salar clone ssal-rgf-516-163 Leukocyte common antigen precursor putative mRNA, partial cds	protein tyrosinereceptorc	GGGGAGAACACAACCAGTTTGGAGAGACAGAGATCTCCCTGACAGAGCTGCACCCAACACTGGGCACGCTCAAACAGAGAGACCCCAGTAACGAGCCTACTCTGCTGGAGGCAGAGTTCCAGAGACTTCCACGGTACAAGAACTGGCGAACATTCAACACGGGGATCAACGAGGAGAACAAGAAGAAAAATCGCTCCTCTTCTGTTATTCCATACGACTACAACAGGGTTCTGGTGAAGCTGGAGGATGAGAGCAGCCATGACCAGGAAGATGATGACGATGATGATGACTCTTCTGACGAAGAGGATGAGGAGTCCACCAAATACATCAACGCCACACAGATAGATGGTTACTGGTGTCAGAGGAGTCTGATAGCAGCCCAGGGCCCTCTAGCCGAGA…	n/a	ptprc	K06478	receptor-type tyrosine-protein phosphatase C
Ssa#S18836665	0.0195577	1.16111e-05	0.193834	0.197886	0.293231	0.0993423	0.127962	0.538546	0.486001	0.485754	0.204642	0.414381	0.102562	0.78893	0.618609	0.601085	0.675697	0.815076	0.771616	salmo salar clone ssal-rgf-001-252 h-2 class ii histocompatibility antigen gamma chain pseudogene cds	H-2 class II histocompatibility antigen gamma chain	AAAAGACTCCNCCGACGAAATTGGAGGCCACTGCCATTGTGAGCCTAGAGAAGCAGGTGAAGGATCTGCTGCAGAACCCCCAGCTGCCCCAGTTCAACGAGACGTTCCTGGCCAACCTGCAGAGCCTGAAGAGACAGATGGAGGAGGCCGAGTGGAAGGGTTTTGAGGCTTGGACACGTAATTGGCTGCTCTTCCAGATGGCCCAGGAGAAGCCCCCTGCAACCACACCTCAGCCTGCCGCTGGCCTGCAGACCAAGTGTAACCTGGAGGCCTCCAAAGGCCGTAAGCTTGGTGCCTACCTCCCTCAGTGTGACGAGCAGGGCAACTACCTGCCCATGCAGTGCTGGCACGCCACTGGTTTCTGCTGGTGTGTGGACAAGGACGGCAAACCCATCGAGG…	BG936420	iclp1	K06505	CD74 antigen
Ssa#S35533507	0.0980977	0.00148801	-0.21286	0.27132	-0.0458965	0.528433	-0.272018	0.826203	1.04311	0.266891	0.452614	0.69807	1.44421	0.772614	1.12801	0.983553	1.65261	1.05668	1.25602	oncorhynchus mykiss ctla4-like protein mrna	CTLA4-like protein	GGGGGACACTTCTTCTCATCATCATCATGAGTCTCAACCTGTTGACATTTCTCTGTCTCGGTCTTTACCTCCCAGTGTGGAATGCCCTGAAGGTTTCCCAGCCGTACCGTGTGGTGAGTCATCGTGGTGAGGTGGAGTTGTTCTGCTCCTACCACCACACGGGGAGACATGAACCGGAGGAGCTAAGGGTCACTCTGCATCGGGGGATGTACGGGGAGCAGGAAGAACAGAAAGTGTGCACCTCCTCCTTCACCAACAAAAATACAGCCTTCCAGACGGAGGGAGAGGGAGAGACGACGGTGACTTGTCGAGGCCAGTTAGGACCAGGCAAGGTGAACCTGACTATTTCTGGTCTCCGGGGTAACGACACCGACCTGTACCGCTGTGCCATAGAAGTCC…	EG819885		K06538	cytotoxic T-lymphocyte-associated protein 4
Ssa#STIR08376	0.0213765	2.49523e-05	0.65868	0.656754	0.782192	0.896873	0.722487	1.3427	1.283	1.25166	1.11292	1.35072	1.32679	1.6774	1.41151	1.228	1.47301	1.43885	2.05943	Esox lucius clone eluc-evq-536-190 Galactose-specific lectin putative mRNA, complete cds	galactose-specific lectin	CCCGTGGGACCTGCACTTTCTGCTTGAAGAAACACTTCAAGGAAGACACGCATCAGTTTCTCTCCTCTGAATTTGGAAGAACTGCAGTAGAAGGCCAAAAGACCATCAAGATCTTCTATCCATCATCATGGGAGTCGTAACTGTGTCTGTTCTTGCCTGTCTCCTCCTCACCCTTCTGGGAACTGGAGCCCTCCCCCACAATCCTCATTATGTCTGTCCAAGTGGATATACTGGACCAGACAGTGCAATACCCCATTGCTACAGAATGGTTAATAAACAAATGGGATGGCAGCAAGCACTGGATTACTGCAACAGCGATAGGGGTACCCTAGCTGCTGTCCACAGCGTTGAAGAATACCAGCTTCTCCTTTCCATGGTGAAGCAGACCCAGAGTATCTC…	n/a		K06560	mannose receptor, C type
Ssa#STIR17304	0.0785461	0.000814801	-0.525039	-0.623693	-1.43686	-0.714592	-1.00418	-1.05763	-0.897369	-0.588811	-0.0764856	0.680987	0.40592	0.214992	0.664157	0.48515	0.530111	0.119888	0.20232	Salmo salar clone ssal-eve-537-124 CD209 antigen-like protein A putative mRNA, complete cds	cd209 antigen-like protein d	GGGGGAGAAAGGGTAAGCCTTCAAGCTAAGGGTGACCTGTCACTTCATGAAGTACAACTAGTACCCACATCGCTATAAAACATCAGCTGTGGCTCCACTTGTAGACATACAACTCCAGATACCCAACTCAGCAAGCAGGGCACCCCTCAAGGGAGTAACATCTGGCATCTCATGGGAAGTCGATGTTGCAGAGATGTTAAACACCTTGACAAGAAAGGCCCAGTAGAGGAGGTATTAGGTGAACACCTTGACAAGAAAGGCCCAGCAGAGGAGGTATTAGGTGAACACCTTGACAAGAAAGGCCCAGCAGAGGAGGTATTAGGTGAACACCTTGACAAGAAAGGCCCAGCAGAGGAGGTATTAGGTGAACACCTTGACAAGAAAGGCCCAGCAGAGGAG…	n/a	LOC100329332	K06563	CD209 antigen
Ssa#S35668662	0.0403036	9.92995e-05	0.413267	0.167422	0.410783	0.2362	0.257072	0.365355	0.155937	0.22979	0.445129	0.707237	-0.0352707	0.659224	0.884062	0.849054	0.79756	0.859199	1.046	oncorhynchus mykiss mhc class 1b antigen (onmy-uga) onmy-uga*0101 complete cds	MHC class 1b antigen	GGGGCAGTTCCTGAATTCGGAAAACGGTCATGAAAACCAGACTCATCAGCGCCATGAAGATATATTTTGTTCTCCTCAGACGGCACAGAAGCGTTTCAATCAAACAAGAGGCATGCACATTAGCCAGGACATGTATGGCTGTGAATGGGATGATGAGACAGGATTAACAGAAGGGTTTCACCATATTGGATATGATGGACAAGACCTCCTGGTATTTGACCTGAAGAGAGCGACATGGATTGCCTCAGTCCCGCAGGCTCTCCACTCCTAAATGAAGTGGGAAGGGGACCCGTCTAGCATTGAGAGCGAGAAACGCTACCTCACCCAGGATTGCATTGTGTGGCTGAAAAAGTATCTGGAATACGGGAAGACTACTCTGCAGAGAACAGTCCCTCCATC…	EG903380	zgc:153138	K06751	major histocompatibility complex, class I
Ssa#S35679411	0.00364335	3.2445e-07	-0.175691	-0.102318	-0.0367327	-0.279901	-0.118202	0.545299	0.331141	0.387877	0.475895	0.460198	0.569646	0.963065	0.902136	0.845009	0.70018	1.04855	1.08516	salmo salar clone ssal-rgb2-535-139 h-2 class ii histocompatibility a-k beta chain precursor complete cds	H-2 class II histocompatibility antigen, A-K beta chain precursor	GGGGGACCTGGCTGAGGGATGGACGTGAGGTGAAGTCTGATGTGACCTCCACTGAGGAGCTGGCTAACGGGGACTGGTACTACCAGATCCACTCCCACCTGGAGTACACACCCAGGTCTGGAGAGAAGATCTCCTGCATGGTGGAGCACATCAGCCTCACTGAGCCCATGGTGTATCACTGGGACCCGTCCCTGCCTGAGGCTGAGAGGAATAAGATAGCCGTCGGTGCGTCTGGTCTGGTGCTGGGAGCCATCTTAGCCTTGGCAGGACTCATCTACTACAAGAAGAAGTCTTCTGGGGTGCTGTAGTACTAAGGCTTGAAGACACGTTGCTGAATCTGCAGCAGAAATGGATCCTAAATGAGATGTTCTCGCCTGTTATGAATCAGTGTTCCTGATT…	EG914129	mhc2deb	K06752	major histocompatibility complex, class II
Omy#S34424435	0.0508591	0.000179655	0.45429	0.322761	0.793098	0.631758	0.775102	0.639132	0.525839	0.535159	0.726732	0.626433	0.587295	0.117768	0.24433	0.331912	0.065361	0.258782	0.166222	danio rerio raptor mrna	unnamed protein product	GGGGCCAGGCCCgggggggggggggggggAAAAACGCGCCAAAGATTTTCCCCCTGCAAAAAACACCAATACCggggggggAAAATTTGGGGCCCCGGTTCGGGGTTTGGGACATTGGTTTTAAAAAAATTGGTGGAGGGGCTACCCGGTACCAAtttttttttCCAAGAAATTATTTTGTTTGGACCGGGGTTCTATAATATTCCAGGGGGAGGGAGGAGGGTTTccccccccccGTTTGGAAAAAGGATTTTTCCCGTGCCAAAGGGCCCTGATGAAAAATTGACTTCGGAATTGTTGCACTTGCCCGGCTGTGGGTTTGGCTGAGGAGGAGGAAGGCGGACACGAGGGACGGGAAACAGCCGCTGGCCTTCATGAAGAAACGCCACTCAGAGAAGA…	CU071559	rptor	K07204	regulatory associated protein of mTOR
Ssa#S35471279	0.0718371	0.000625524	0.0593982	0.0747333	0.0807066	-0.220808	0.170983	0.136971	0.00355387	0.0294185	0.288975	0.208769	-0.145554	0.528181	0.429371	0.512573	0.741957	0.365119	0.450005	salmo salar clone ssal-rgf-531-178 mucosa-associated lymphoid tissue lymphoma translocation protein 1 homolog complete cds	Mucosa-associated lymphoid tissue lymphoma translocation protein 1 homolog	GAAGATGTGAAAGAAATGTATTAACAGCATGCCCAAATGGTTATGCTTTAAGGCACTATATTTTCATAACATTAAGACAAACACCCATTACATGAGCTaaaaaaaaTGAGGTTACATCAGTTTTTCTCTACATATTCTTTAACATATAAACAATGCAGGTCATGGGATCAATTTGTTGTAAAGTAAGTTGCACTATAAGTTAATGTGTAGGTCTGTAGACAAAACACAATGGGTTGCACGGCTTACAACTCTGCAAATTGACATGACTAACATGAATGGGAGTTGTGCATGTTACTGAACCGATATGTGAGGTCCTCTACTTGACCATGAGGCAGGCTTTTGCTTGTGGTGAGAGGCTGAGGGGCGTCAGAATCAAACAACTCTGGACTGTCATCCTCC…	EG757657	malt1	K07369	mucosa-associated lymphoid tissue lymphoma translocation protein 1
Ssa#KSS4516	0.077119	0.00077982	-0.0519295	0.256213	0.180515	-0.0699596	0.241351	0.806088	0.629364	0.351683	0.283109	0.235678	0.156722	0.613768	0.574232	0.543337	0.659651	0.696207	0.767369	salmo salar clone ssal-rgf-504-032 b-cell linker protein complete cds	B-cell linker protein	GCCCAGCACTGGCCATGAGGCACAGTACCCAGAAACCCACGACCACACCCCAGCCCGCTGAATACAAACGTGCCAAGATTCCTCTGCCACAGATGTCTACCTCTCAAAAACCTGACAGAGGAACTGTACCCACAGCTGAAAACAAGTTAACGGATGCTGAAGAGGGTGCAGATGTCTTGAAGAAACCCTGGTATGCCAGCACCTGTGACCGTAAGACAGCTGAGGATACTTTGGTTCGCTCAAATAAGGATGGGGCATTTCTAATAAGGAAGAGCTCTGGTCAAGACAGACAGCAGCCATACACTTTAGTGGTGTATTATAACAGTAGAGTCTACAACATCCCAGTACGCTACATCCAAGCATCGCAGCAGTACACTCTTGGAAGGGAGAAGAAAGGAG…	0	blnk	K07371	B-cell linker protein
Ssa#STIR13207	0.0407522	0.000108233	0.855857	0.929234	0.988609	1.29667	0.998759	1.04641	0.77542	0.871633	0.837291	0.733613	0.93468	0.0711184	0.045805	0.49747	0.0358515	0.0202513	0.326388	CNS0EZ90Tetraodon nigroviridis full-length cDNA	novel protein	ACACACAGACAGACACACAGACAGACACACAAACGCTCATCCCCAGACTCTACAGAACACAGTTGTCTTCCCTCCATGGATCAAGCACTATCTGACTGAGAGACATGTCCTCCTCCTCTCTTCTGTGGTGCCTGCTGGTGGTGTGTGTTCTGACTGTGGTCCAGATCTATGCAGCAGAGGAACGTAAGGTCCTCAAGGTGTTCAACCTCAGAGCCAGTGACCTGAACAGCGGCTTGTTCCAGACCCCTGATGCCTACGTCAAGGTGTTCAGTGGCGCCGGCTACGGTGGAAAGACAGAGGTAAAGACCGACAACCATGACCCCTGGTGGAAGGAGGACTTCAACTTCTTCAACGTCCGTGAGAACGACCCCATGAGGCTGGAGGTGTACGACTCCGACG…	n/a		K07818	perforin 1
Ssa#STIR21505	0.0718371	0.000575253	-0.117255	0.108234	0.234159	-0.0214863	-0.0275106	0.422415	0.310915	0.416282	0.000236511	0.0607548	0.241829	0.373221	0.526499	0.485007	0.745349	0.532261	0.533242	Salmo salar clone ssal-evf-570-381 Ras-related C3 botulinum toxin substrate 2 precursor putative mRNA, complete cds	ras-related c3 botulinum toxin substrate 2 precursor	GGTGAGCCCAGCCTCCTATGAGAACGTCAGAGCCAAGTGGTACCCGGAGGTGCGTCACCACTGCCCTTCAACCCCTATCATCCTAGTGGGTACTAAGCTGGATCTGAGGGATGAGAAGGAGACCATCGAGAAGCTCAAAGAGAAGAAACTGGCCCCTATCACCTACCCACAAGGCCTAGCGCTGGCCAAGGACATTGACTCTGTGAAGTACCTGGAGTGTTCTGCTCTGACCCAGCGTGGCCTGAAGACAGTGTTTGACGAGGCTATCAGGGCAGTACTCTGCCCACAGCCAACCAAGGTCCGGAAGAAGAAATGTCTACTGCTCTAACAGATGCAGCTAAGAGTGAAAACGGACAAGAAACAAACCAGGGAGCAAGATGTTCACTTAAAAAGGCCTTT…	n/a		K07860	Ras-related C3 botulinum toxin substrate 2
Ssa#CL57Contig1	0.0213765	1.60534e-05	-0.165052	0.324483	-0.136935	-0.111155	-0.0317602	0.324185	-0.1012	0.295469	0.0319509	0.132483	0.0860901	0.872769	0.675927	0.961891	0.860477	1.12274	0.897223	salmo salar clone ssal-evd-520-084 beta-2-microglobulin precursor complete cds	beta-2 microglobulin	CGGATGACACCATCTGCAAAGTCTGTTTTGTTCTGTTTGGCGCAGTTGTATATTTTTTCAGCCTTGGAAAGAAATCATGAAAACTGTTTTGTCCGTGATCGCTTTCTGCGTCTTCCTGGGGTTCATAAACGCCAAAGAATCTCCCCCCAAGGTGCAGGTGTACAGCCGTAACCCAGGGGAACATGGGAAGGACAACACCCTGATCTGTCACGTGAGTGGCTTCCACCCCCCTGACATCAGCATCCAGCTCCTGAAATGGTGTGGAGATCCCAGACGCCAAGCAGACAGACCTGGCCTTCGAACAGGGATGGCAGTTCCACCTCACCAAGAGTGTTGGATTCACACCAGACAGCGGAGAGGAGTACACCTGCAGAGTCCGCCACCTGAAGAATCTGAAGA…	0	zgc:64161	K08055	beta-2-microglobulin
Ssa#STIR09719	0.0718371	0.000606569	0.17768	0.282061	0.147455	0.0935402	0.0725336	0.167159	0.133928	0.318699	0.282686	0.296968	0.230131	0.450191	0.972423	1.0213	0.965831	0.931903	0.61814	Salmo salar clone ssal-evd-536-300 Gamma-interferon-inducible lysosomal thiol reductase precursor putative mRNA, complete cds	gamma-interferon-inducible lysosomal thiol reductase precursor	GGGGGATATTTGAGTAGATGTACTGACTGTGGCCAGTGTCTATCGTCTTGTGCTGAAGGGAAGATGAAGGGTATTATTCTGTTTACACTTCTGACCATCTGGTCAAATGTAGATTGCAAGTCTTGCTCATATTCTCCATCGCAGTGGTGTACCTCTTTGGACTCAGCCATCGAATGTGGGGTTCTAAAGCAGTGCCTGGAAACCAATGCCACCAAGCCCAACACGCTGGACCAGTCAGTTCAGGTGGAGCTGTATTATGAGAGTCTGTGCCCAGCATGCCGCTACTTCCTCACCTCACAGCTCTTCCCTACATGGACCATGCTACAGGACGCCATGAATGTCACGCTGGTGCCCTATGGAAATGCAGAAGAATCTTTTGATGGGAAGAAGTATCAGTTC…	n/a	ifi30	K08059	interferon, gamma-inducible protein 30
Omy#CA377487	0.0650911	0.000376774	0.504095	-0.137348	0.110654	0.246595	0.785301	-1.10955	-0.187941	0.0899196	-0.969151	-1.02463	-0.95733	-0.920173	-1.58228	-0.910979	-1.55727	-1.48179	-0.689952	danio rerio sb:cb367 (sb:cb367) mrna	PREDICTED: sb:cb367	CCAATGGGCTTGAGGGCGGAATCGGGCCACAGGGCCAGGTGGACCTCCTGGCAGAGGGAGACCAGGAGCTCCAGGGCCACCTGGAGCCAATGGGCTTGAGGGCGGAATCGGGCCACAGGGACCAGCGGGCCCTGAGGGTCTTCCAGGATTATCCGGGCCTCCCGGCCCTGATGGACCACCAGGTCTTCCTGGGGCTCTCCCTGATGGCAGTGGAGATCTGTTGTGTCCTGCCATCTGTCCTCCTGGCCCCTCTGGCCCTCCAGGAATGCCTGGATTCAAGGGTCACACAGGGCACAAAGGAGATCAGGGAGAGCTCGGGAAAGATGGAGAGAAGGGTAATGCTGGCCCACCTGGTCCTCCAGGGATTCCTGGCACTGTCTCCTACTGCCCCCATTGGGC…	0	col9a3	K08131	collagen, type IX, alpha
Ssa#STIR04981	0.0433925	0.000128807	0.353398	0.358331	0.724176	0.492239	0.265948	0.747597	0.646094	0.634645	0.400606	0.494727	0.777321	0.0623188	-0.11648	0.0999222	-0.286531	-0.0628405	0.070797	Salmo salar clone ssal-evd-524-203 Receptor activity-modifying protein 1 precursor putative mRNA, complete cds	receptor activity modifying protein 1	GGGGCGAGAGGGCCATCTCTGACTTCTGTGTGACCAAGTTCAGTCTGGACATGGAGGCCCTGGGCCAGAGCCTGTGGTGCAGCTGGTCCGACACTTTTCATGTTCTTTAAATAAATTAAGAAGATGAGCACTTTACCCGCTGCGCCTTGGTCCAATCCTTACGACGCCTATGACAAAATCAAAGACAGAACGAGCTGTGAATGGATCTGTGGTTCACCAACCAGGGCCTTGATGGGCTTCGCAATGGTAACAAGGCCTTACGAGGAACTGACCAACTGCACCTTTTTCGTGGCACTCAAGATGCACTGCTTCTGGCCCAACCAGCTGATAGACGAACTCTTCATACACCTCCACCGGGACTACTTTCACGACTGCGCTCTGACCGGCAGGCTGCTTCAG…	n/a	zgc:91818	K08447	receptor activity modifying protein 1
Ssa#S35500145	0.0578672	0.000269685	0.316541	0.438158	0.423758	0.396785	0.33051	0.357036	0.203953	0.340713	0.407539	0.328899	0.395292	0.0581675	-0.0915298	-0.0709314	-0.404743	-0.0818081	-0.306662	rattus norvegicus mrna for retinoid x receptor alpha (rxra gene) clone (+)rrxralpha# strain sprague-dawley	retinoid x receptor, gamma a	GGGGGGACTTTGACAGTGAGTAACATAGATATTGTGGGAGCAATATGGCCACTTCGACCATACATATAGTCCAGGGTAATATACTTTGACTTGGTAGGCAGTGACTGTATGCTAGGTACAATAGCTAATACATTAATTAACTGAAGTATGTGGGCATGTATTTGTTGGCATAGAAAGATTGACATGATTTATCACTCACTGTGATCTTTACTGAACATGAAGTGCTGGGTTCTGTCTTCAACAAAACTGGTTCTTCTGTGCAGGTCTCGCACCTGAGCTCCACCCCGTCTCAGTCCCTCAGCACCACGTACACCGCAGCAGTGCCCACAGTGCCGGGGTGGGCTCCATCTTTGACAGGGTGCTGACGGAGCTGGTGTCTAAGATGAAAGACATGCAGAT…	EG786523	rxrgb	K08524	retinoid X receptor alpha
Ssa#S23659050	0.0914698	0.00127562	0.565577	0.647032	0.743413	0.564324	0.608031	0.479335	0.342214	0.324254	0.843375	0.405204	0.23238	0.487166	-0.0254145	0.185722	0.156726	0.158679	0.15049	gallus gallus g patch domain containing 3 mrna	Nuclear receptor subfamily 0 group B member 2	AGTTTATGAAACTTTTATTGCCTGATTGCATTCTTCACGTTCATATTTGTCATATTAGAAAATACCCTAAAGTATAATTCAAacacatacaccatacacacacacTTTCAGATTTATTCTTGTCTAATAAACAGCATCTCAATTAACAAATCAAACAGATTCGCCTGACCAATAACAGGTCTGAAGAACAGTTCTGTGATGAGTGATTGGCTGACAGTCTGTAAGTCAGAGGTTGATAGTAGGATGCAGCTGAATCGACCCAAGTCTCCTGGGTGAAGGGTCAGCACAACCTCCTGTAGAGCTCTCTGGGCCTCCTGTTGGAGACTGTTGATGAGTACAGTGGTGCTTAGTCCTGGGATATCTGGATTGAACAGCATAGCTCCCTTCAGATAGGCATAT…	DN047454	nr0b2a	K08563	nuclear receptor subfamily 0 group B member 2
Ssa#STIR05196	0.0635944	0.000349233	1.0319	0.969193	0.900764	1.05182	0.845507	0.664793	0.59278	0.842595	0.442911	0.648101	0.738262	0.446981	0.592085	0.528318	0.445951	0.69547	0.715721	Salmo salar clone ssal-plnb-021-265 Fatty acid-binding protein, intestinal putative mRNA, complete cds	fatty acid binding proteinintestinal	GCACGAGGGCCAGTCCAACCCTTCCAGCAACCATGACCTACAATGGCACTTGGAAAGTAGACCACAGTGAGAACTATGAGAAATTCATGGAGCAAATGGGTGTCAACATGGTCAAGAGGAAGCTGGCTACTCACGATAACCTCAAGATCACCCTTGAACAAACTGGAGACAAGTTTGTCGTGAAGGAGGCCAGTACTTTCCGCACGCTGGATATGGAATTTACCCTGGGAGTCACCTTTGAGTATGCCCTTGCAGATGGGACAATGCTATCAGGTTCATGGGGCATGGAAGGAGACATGATGAAAGGTACATTCACCAGAAAGGACAATGGAAAGGTGCTGACAACTACCAGAGCCATTGTTGGAGATGAACTTGTACAGAGCTACAGCTACGATGGAG…	n/a	fabp2	K08751	fatty acid-binding protein 2, intestinal
Ssa#STIR05716	0.0192317	5.69622e-06	0.421814	0.228505	0.373683	0.365529	0.451457	0.327815	0.180629	0.208976	0.322484	0.290549	0.254048	-0.0586872	-0.0587339	-0.0678778	-0.0728092	-0.104143	0.0393696	Salmo salar clone ssal-evd-556-248 Fatty acid-binding protein, heart putative mRNA, complete cds	fatty acid-bindingheart	GGGGGAGATTCGATTTTTGGAAAGATAGATCGCACTGTTGGGGGATATTACAGATAACTGGAAAGATGGTTGACAAGTTTGTGGGGACCTGGAAAATGACTTCCAGCGATAACTTTGATGACTACATGAAAGCTTTGGGTGTTGGCTTCGCGACTCGACAGGTGGGAAACCGCACCAAGCCCAGTCTCATCATCAACATGGACGACCAAGGAATGATCTGTGTGAAATCCCAGAGCACTTTCAAAACGGTTGAAATTAAATTCAAACTCAACGAGCCTTTCGAGGAAACAACCGCCGACGACAGAAAAACAATGACCGTCTTTACTCTTGAAAATGGCAACCTTGTGCAAAAACAGAACTGGGACGGCAAAGAGACGACAATAGAGAGAGAGGTGACTG…	n/a	LOC100536788	K08752	fatty acid-binding protein 3, muscle and heart
Ssa#STIR05565	0.0529491	0.000222975	0.410955	0.243062	0.298771	0.358593	0.322901	0.234236	0.28367	0.167118	0.180906	0.275936	0.239159	0.122622	-0.00244808	-0.0050478	-0.154299	-0.00629139	-0.0279388	Salmo salar clone ssal-evd-530-072 Fatty acid-binding protein, heart putative mRNA, complete cds	fatty acid-bindingheart	GGGGGAGAGTTGAGCTTGGACCAATAGACCGCACTGTTGGGAATATTGCAGATAGGCTAACTGGAAAGATGGTTGACAAGTTTGTGGGGACCTGGAAAATGATTTCCAGCGAGAACTTTGATGACTACATGAAAGCTTTGGGTGTTGGTTTCGCGACCCGGCAGGTGGGAAACCGCACCAAGCCCAGTTTGATCATCAACATGGACGACCAAGGAATGATCTGTTTGAAATCCCAGAGCACTTTCAAAACGGTTGAGGTTAAATTCAATCTCAACGAGCCTTTCGAGGAAACAACCGCAGACGACAGAAAAACAATGACCGTTTTTAGTCTTGAAAATGGCAAACTTGTGCAAAAACAGAAGTGGGACGGCAAAGAGTCAACAATAGAGAGGGAGGTGA…	n/a	LOC100536788	K08753	fatty acid-binding protein 4, adipocyte
Ssa#STIR03625	0.0295044	4.87138e-05	0.501712	0.400798	0.341755	0.361117	0.461839	0.364181	0.294899	0.287949	0.515528	0.418109	0.361662	0.145224	0.143127	0.0924234	0.0640678	0.167105	0.145523	Salmo salar clone ssal-eve-504-379 Fatty acid-binding protein, heart putative mRNA, complete cds	fatty acid-bindingheart	GGGGGAGTAGAGTTGAGCTTGGACCAATAGACCGCACTGTTGGGAATATTGCAGATAGGCTAACTGGAAAGATGGTTGACAAGTTTGTGGGGACCTGGAAAGTGATTTCCAGCGAGAACTTTGATGACTACATGAAAGCTTTGGGTGTTGGTTTCGCGACCCGGCAGGTGGGAAACCGCACCAAGCCCAGTTTGATCATCAACATGGACGACCAAGGAATGATCTGTTTGAAATCCCAGAGCACTTTCAAAACGGTTGAGGTTAAATTCAATCTCAACGAGCCTTTCGAGGAAACAACCGCAGACGACAGAAAAACAATGACCGTTTTTAGTCTTGAAAATGGCAAACTTGTGCAAAAACAGAAGTGGGACGGCAAAGAGTCAACAATAGAGAGAGAGG…	n/a	LOC100536788	K08756	fatty acid-binding protein 7, brain
Ssa#S31963680	0.0821683	0.000897004	0.267199	0.340313	0.338728	0.252554	0.327414	0.369218	0.280515	0.308948	0.243068	0.195319	0.376668	-0.026206	0.0749044	0.0252142	0.203211	0.133445	0.0939417	tetraodon nigroviridis full-length cdna	Apolipoprotein A-IV precursor	TCAGGAGCACTGATGCTTGGGTCTCCACCTTACACCTTTTCACTGTCCTCTACGTCAAGGTTTCCCAAACTCTGTCCTAAACCAGTCCGATTACTGGATCTTCTTGGTGAAGGAGTCCCAGAGAGCAGCTAGTTGGGCCTTCAGGTCCTGGGCCAATGGGTCCAGCTTCTTCAGCTCCTCTCCATAGGGGGCCAGGTTCTGCTGGAGATCCTGAGTTCTCTGGGTCAGCTGTGTCTGGAAGCTCTGGGTCAGGGGAATCATGCTCTTTTGGAACTCTTCCAGGTTCTGGTCCATTTTCTGCTTCAGCTCCTCAGTGTAGGGGCCCAGCTGGGCCTGCAGCTGCTGCACACTCTTCTCCAGGCTTCCCTTCAGCTCCTCACTCTTCTGGAGTAGAGTGGT…	DY692470	zgc:112992	K08760	apolipoprotein A-IV
Ssa#S30268673	0.0683029	0.000503937	0.854744	0.860177	1.44891	1.14999	1.12323	1.07644	1.06357	0.919194	1.13336	1.00474	0.790353	0.630264	0.324216	0.564346	0.302779	0.33063	0.631699	tetraodon nigroviridis full-length cdna	Carboxypeptidase A1	ATGAAGGGGCTGCTCGTTTTGACTGCGCTGTTTGTGGCCGTTTTCGGCAAGGAGACTTTTGAGGGGGACCAGGTACTTCGTATCACTCCGAGGGATGAGGTCCAGCTCACTCTTCTGAAGGATCTGTCTGAGATGGAATATCTCCAGTTGGATGTGTGGATGGAGACCACTGACCTCTCCACTTCTGTGGACATCAGAGTTCCCTTCACCAGCCTGCAGACCGTCAAGGCCTTCCTGGAGATCGAGGACATTGAGTACTTCATCATGATCAAGGACCTGCAGGTTATGCTGGATGAGGAGAAGGAGCAGATGCTGAGTTCTGCCCGCGCCACTGCCCCCAGAACCACTGATGACTACGACTACTCCAACTACCACACCATAGCCGACATCTACGCTTTC…	DW555641	cpa5	K08779	carboxypeptidase A1
Ssa#KSSb2336	0.0414	0.00011429	1.01052	0.795001	0.601136	0.925483	0.565311	0.0367842	-0.251428	-0.195978	0.136494	-0.0302954	0.381281	-0.455173	-0.384578	-0.138257	-0.21962	-0.381379	0.289668	tetraodon nigroviridis full-length cdna	stress-induced-phosphoprotein 1 (Hsp70/Hsp90-organizing)	GGCAGCAGGAAAAGCTGGCCTACATCAATCCAGAGCAGGCCTTGGAAGAGAAGAACAAGGGCAATGAGTCCTTCCAGAAAGGAGACTATCCTTCAGCCATGAGACATTACTCAGAGGCCATCAAAAGGAACCCCAATGAXXXXXXXXXXXXXXXXXXXAGAGCTGCCTGCTACACGAAGCTGCTGGAGTTCCAGCTTGCCCTGAAGGATTGCGAGGACTGTATCAAACTTGACCCTGCCTTCCTAAAGGGATACACACGGAAGGCAGCAGCTTTGGAGGCCATGAAAGATTTCACTAAAGCGATGGTTGCCTACGAAAAGGCTCTGGAGCTTGACTCTACCTCCAAGGAGGCCACAGAGGGCATCCAGCGCTGCCTGATGAGCCAGCACGTGAGGAACG…	0	stip1	K09553	stress-induced-phosphoprotein 1
Ssa#STIR33376	0.0718371	0.000557573	1.18181	1.13605	1.29421	1.06257	1.19321	1.13937	0.862809	0.933538	0.987931	1.12495	1.28062	0.703072	0.45845	0.60365	0.336733	0.749508	0.842325	salmo salar endoplasmic reticulum resident protein erp27 mrna	Endoplasmic reticulum resident protein ERp27	CCAAAAACGGACAAACTTCTCTGAGGCTCTTCTTTGTCTACAGCCTGCTGATACAGTTATGATACCGCCGCTCTCTCTGTTTCTCTCCCTCCTGGCCGCCTCAGTCATAGCTAAAGACAGCGCCCTCCCAACCGTGAATGATGTCACTGCAGCCGAGGCCTTCATCGAAGCCTCCGAGGTGGTCGTCATCGGGTTCTTTGAGACTCCCTCAGATGAGACTTTTGGCTACAAGGAGTTTGTGGAGGCAGCTAAGACTGTGAAGCATATCCCTGTGGCTCTGTGCAGCGATAAGGAGGCATGGGCCAAACTCAGCATCGTGTCTGACACTATCGCCATCTTCAGAAAAGCAGATAACCACCAAGACAACCTTCAGCTCTCTGAGACCAAGAAAGTGGAGGC…	0		K09580	protein disulfide-isomerase A1
Ssa#STIR40430	0.066557	0.000456384	0.712322	1.11381	0.761462	0.654499	0.50528	0.351504	0.579081	0.615935	0.569456	0.768912	0.637357	-0.037611	-0.366985	0.157173	-0.670168	-0.27521	-0.270515	gasterosteus aculeatus clone ch213- complete sequence	elongation of very long chain fatty acids-like 6	CCTACGCCTTTGTGCTCAGTAAAGCACCAGAATTGGGTGACACCCTGTTCATCGTGCTGCGGAAGCAGAAGCTCATCTTCCTCCACTGGTACCATCACATCACTGTTCTGCTCTACTCCTGGTACTCCTACAAGGACATGGTGGCTGGCGGCGGCTGGTTCATGACCATGAACTACCTGGTCCACTCCGTCATGTACTCTTACTACGCCCTGAGGGCGGCCGGGTTCAAGGTCTCAAGGAAATTCGCCATGTTCATCACACTCACGCAGATCACCCAGATGCTGGTGGGCTGCGTGGTGAACTACCTGGTGTACTCGTGGATGCAGCAGGGTCAGGAGTGCCCGTCTCACGTGCAGAACATTGTGTGGTCCTCGCTTATGTACCTCAGCTACTTTGTGC…	0	elovl6	K10203	elongation of very long chain fatty acids protein 6
Ssa#STIR00047_4	0.044286	0.000140053	0.960193	1.00977	0.772044	0.830636	0.927195	0.82638	0.871238	0.686808	1.00233	0.991803	0.820893	0.60807	0.396617	0.503381	0.424171	0.506346	0.615222	Salmo salar polyunsaturated fatty acid elongase elov12 mRNA, complete cds	PUFA elongase 2_5p & ORF	TACCATAATTCGTGGGGTTTGTGGATGCATGCCAGAGCGAGCTAAAAGCAGATACTGAGATACCCTGGACAGCGCAGCTTCTGTCTCCTCTAGCCCACCTCTCTCTCTCCAGGGTAACGTGCCTCACAATCTCAACGCTATTTGACCTCCGCGGTACAAATTACAGGGCTTTTTACATCCAGCAAAAAGAGATGAACCATTTACAAAGTTTGGACGAGCGGTTAAACAAGCTTTTTTACTTCCTGTTTGAAGACAGAGACTCCAGGGTACGAGGATGGCTCCTGTTGGACTCATATCTCCCCACCCTCTCCCTCACCATCCTTTACCTCCTCTCAGTATACCTGGGATCAAAATACATGAGGAACAGGCCAGCATACTCACTCAAGGGTGTCTTACAAG…	n/a	elovl2	K10205	elongation of very long chain fatty acids protein 2
Ssa#STIR00094_2	0.0873092	0.00108881	0.948044	0.986498	0.80611	1.0336	0.840588	0.863467	1.06169	0.908731	0.920433	0.983036	0.700842	0.686357	0.409701	0.585472	0.394517	0.605761	0.678625	Salmo salar delta-6 fatty acyl desaturase (Fadsd6) mRNA, complete cds	delta-6 fatty acyl desaturase	ATGGGGGGCGGAGGCCAGCAGAATGATTCAGGAGAGCCGGCCAAGGGTGACAGGGGTGGGCCCGGTGGAGGGCTAGGTGGCAGTGCAGTCTACACCTGGGAAGAGGTCCAGAGGCACTCCCACAGAGGCGACCAGTGGTTGGTCATCGACAGGAAGGTCTATAATATTACCCAGTGGGCAAAGAGACACCCGGGGGGCATCAGGGTCATCAGTCACTTTGCTGGAGAAGATGCCACGGACGCATTTGTCGCATTCCATCCCAATCCTAATTTTGTCAGGAAGTTTCTGAAGCCGTTGCTGATTGGAGAGCTGGCACCGACAGAGCCCAGCCAGGACCATGGGAAAAATGCAGTACTGGTGCAGGATTTCCAGGCCTTGCGCAACCGTGTGGAGAGGGAG…	n/a	fads2	K10226	fatty acid desaturase 2 (delta-6 desaturase)
Ssa#EG647572	0.044286	0.000133083	-0.320312	-0.293339	-0.133046	-0.233606	-0.210425	-0.226318	-0.131663	-0.174552	0.149848	-0.0277443	0.0599813	0.153242	0.228892	0.100572	0.182617	-0.0189037	0.142921	tetraodon nigroviridis full-length cdna	PREDICTED: similar to tropomyosin 3 isoform 2 isoform 22	GTTTCGACCAATCTCTGAAGTCCCTGCAGGCCTCTGAAGACCAGTACTCCCAGAAGGAGGACAAGTATGAGGAAGAGATTAAGATCCTGACTGACAAGGCTCAAAGAGGCTGAGACTCGTGCTGAGTTTGCTGAGAGGTCTGTGGCCAAGCTGGAAAAGACCATCGATGATCTGGAAGATGAGCTATACGCACAGAAACTGAAGTACAAGGCCATTAGTGAGGAGTTGGACCACGCCCTCAATGACATGACTTCCATAGAGACTGGCCAATGCCAAGGAGGAGAACCTCAAGATCCATGCCACCCTGGACCAGACTTTGCAGGACCTCAACAGCTTCTAAGAACCCCCAGATGGACTCTCCGAATAACCACCTTCGTCCACTTATCCTCTGCCGACCTT…	0	tpm3	K10373	tropomyosin 1
Ssa#STIR07784	0.0789314	0.000836456	-0.678773	-0.562704	-0.512104	-0.607095	-0.471293	-0.66138	-0.619118	-0.610454	-0.634539	-0.620424	-0.711178	-0.553317	-0.495667	-0.442835	-0.40589	-0.447924	-0.49574	Salmo salar clone ssal-evd-560-236 SUMO-conjugating enzyme UBC9 putative mRNA, complete cds	ubiquitin-conjugating enzyme e2i	GGGGGAGCGAGCTAACTAGCTGAATGCTATCGTTCAGGTATTCACATATGCGGTAACAGGACTGTGTTAATGAGTAGAAATGTCTGGTATCGCTCTTAGTAGACTGTCACAGGAGCGCAAAGCATGGAGGAAAGACCACCCATTTGGTTTTGTTGCTGTGCCTACCAAAAATCCTGATGGCACTATGAACCTTATGAACTGGGAATGCGCCATTCCAGGGAAGAAGGGGACACTGTGGGAGGGAGGCCAATACAAACTCCGAATGCTGTTCAAAGATGACTATCCTTCCTCGCCGCCAAAATGCAAGTTTGAACCGCCCATTTTCCACCCCAATGTCTACCCATCTGGCACGGTGTGTCTTTCCATCCTGGAGGAGGAGAAGGACTGGAGGCCAGCCAT…	n/a		K10577	ubiquitin-conjugating enzyme E2 I
Ssa#S31987678	0.0692918	0.000524501	0.354672	0.632738	0.352799	0.434249	0.505107	0.209962	0.410019	0.349335	0.463985	0.612654	0.493258	0.222929	-0.0703888	-0.107478	-0.0691242	-0.174645	0.103546	rattus norvegicus protein tyrosine phosphatase-like (proline instead of catalytic arginine) member b mrna	PHS1 protein	TTATGACAGCTGGGTGGCTGGTCATAGCCGTGGGCCTGGTGCGGGCCTACTTGGCCAGAGGCAGCTACCACGGCCTGTACTACTCTATAGAGAAACCACTGAAGTTTTTCCAGACCGGAGCTCTTCTGGAGATATTGCACTGTGCAGTAGGGATCGTGCCATCCTCAGTAGTTTTAACAGGGTTTCAGGTCTTGTCACGAGTCTTCCTCACCTGGGCCGTGACACACAGTGTTCGAGAGGTCCAGAATGAAGACAGTGTCCTGCTCTTTGTGTCAGCCTGGACCATCACAGAGATTATCCGTTACTCCTTCTACACTTTCAGTCTGCTCAACCACCTGCCCTACCTCATCAAATGGGCACGGTACACATTCTTCCTAGTGCTGTACCCCATGGGAGTAA…	DY716275	ptplb	K10703	very-long-chain (3R)-3-hydroxyacyl-[acyl-carrier protein dehydratase
Ssa#S31979532	0.0789314	0.000831762	0.359012	0.2628	0.562649	0.500489	0.274819	0.378952	0.224286	0.154052	0.302795	0.434893	0.140318	0.0454254	-0.435759	-0.222595	-0.61258	-0.588319	-0.222899	salmo salar clone ssal-rgh-517-363 glyceraldehyde-3-phosphate dehydrogenase complete cds	Glyceraldehyde-3-phosphate dehydrogenase	ATCAACGGATTTGGCCGCATTGGCCGCCTGGTCCTCAGGGCCTGCCTGCAGAAGGGAATCAAAGTCGTTGCCATCAACGATCCCTTCATCGACCTGCAGTACATGGTTTACATGTTCAAGTATGACTCCACCCACGGCCGTTACAAGGGTGAGGTGAGCATGGAGGACGGGAAGCTGATTGTGGACGACCACTCCATCTCCGTATTCCAGTGTATGAAGCCCCATGAGATCCCATGGGGTAACGCCGGTGCCGATTACGTCGTTGAGTCCACCGGAGTCTTCCTCAGCATTGACAAGGCCTCTTCCCACATCCAGGGTGGTGCCAAGCGGGTGGTTGTGTCTgccccctcccccgacgcccccATGTTCGTCATGGGAGTCAACGAGGACAAGTACGAC…	DY708322	gapdhs	K10705	glyceraldehyde-3-phosphate dehydrogenase, spermatogenic
Ssa#S18868081	0.0644256	0.000363943	1.09153	1.36941	1.10754	1.27268	1.24007	1.22928	0.835673	0.880836	1.21521	1.00212	1.13825	0.984404	0.620443	0.586189	0.638822	0.625171	0.654107	---NA---	unnamed protein product	TCAGATGACTGCTGTGGTAAATGTGTTCAGACCCACTGTGTCCTCCAGATCAATGGGACCAAGCAGTTGTTGAAGCATGGAGATACATGGTCAGCTCCTGGTGATAAGTGCCAGCAGTACAGCTGTGTGAAAAATGGTGATAGTTATCTGACCCAGAGCTCCAACATCCATTGCCCACCCTTCCAGGAGGCCAACTGCCAGCCTGGTTCAATTCAGACCGCTGCAAACGGCTGCTGTAGAATTTGTGTGGAGAAGGACAAGGCCTGTAAGAAAGGATCCATGAAGAGTTTCATCAACCACATGAGCTGCCAGTCTATTGAGGAGGTGGAGATGCCGTACTGTGAGGGATCCTGCAACACCTTCACCAAGTACTCTGCGATGGCTGCGTCTCTGGACCAC…	CB505934		K10955	intestinal mucin-2
Ssa#STIR20714	0.0736468	0.000666774	-0.258606	-0.240936	-0.274014	-0.258164	-0.36418	-0.225513	-0.154214	-0.088932	-0.0572643	-0.172871	-0.251058	-0.119372	-0.047164	-0.0765162	-0.0756626	-0.103599	-0.175978	Salmo salar clone ssal-evd-575-359 U1 small nuclear ribonucleoprotein C putative mRNA, complete cds	small nuclear ribonucleoprotein polypeptide c	GGGGGGGCTTCCGGTAAAGGGCCGTTTTTAACATATTTCAGTGCTTGTTAGCAAGGCTGCTCAAAATGCCGAAGTTTTATTGTGATTACTGTGATACCTACCTTACTCATGACTCGCCCTCTGTGAGGAAAACACACTGCAGTGGCCGCAAACACAAAGAAAATGTAAAAGACCGATAAACTCTCCCGACTCCCTAAAACACACCATGGGTTTGTTCCACATGATCAGTAAATCTCTTATTTTCTCACTTATAAAATCGGTTAGATTAGGGAAATCTATTGTTGAATAAGGTGGTCTCAAATATAAAATGTTTGTCTCTGACAAGTGCCGCAGTCGCTCACATGTAGCTATTTGATCGTATAATTATTGGTAACTTTGCGTCAAACTTCTACTAAGTAG…	n/a	snrpc	K11095	U1 small nuclear ribonucleoprotein C
Omy#S34425616	0.090524	0.00119312	0.6291	0.736757	0.587023	0.753601	0.640641	0.448626	0.536475	0.658242	0.55018	0.699393	0.230391	0.36024	0.356338	0.464197	0.467655	0.468357	0.263016	danio rerio si:ch211- (si:ch211- ) mrna	aminopeptidase N	CAtggttttgaatttggttttttggagggtttttttggGCCCCCAAATGCACAGGCCATTACCAGGGGGAAAAAGCAAAGTTTGGTGGGGCCttttttccacacatttttgaaaaatttttACCCACCAGTTCCCCCGAGGGTTCCTTTTTGAAACAGGACAAACCAGGATTAAACGCCATTTTCAGTTCGCATGCAGGCAATGAACATTGAAAGATTGCCCAGGAAATGGCaaaaaaaaGCTCTTTTGACAACTGGATGACAAACAAAACCAGCAATTCCCATACAACCCAACCCTGAAGGCCACCATCTACTGCCAAGCTATAGCTGCTGGGGGAGAGAAGGAATGGGAATTTGCTTGGGGCAAGTTCCAGAATGCCACCACAGCATCAGAGAAAGA…	CU072740	anpepa	K11140	aminopeptidase N
Ssa#TC93670	0.025088	3.72359e-05	-0.586298	-0.693292	-0.772985	-0.927233	-0.791484	-0.637177	0.171936	-0.371266	-0.342202	-0.491179	-0.360795	-0.0989966	0.0802341	-0.0451107	0.191636	-0.163628	0.240861	salmo salar clone ssal-rgf-531-235 endophilin-b2 complete cds	Endophilin-B2	CAGCGCTGTGGAGACAGACACACTGAAAATCGAAGAGGTACAGGCCCCCGCCACGGGCACACGCAAGGCCAAGGTCCTGTACGACTATGACGCTGCCGACACCAGTGAGCTCTCCCTACTGGCTGACGAGCTAATCACAGTTTACACAGTGCCAGGCATGGACTCTGACTGGCTCGTTGGCGAGAGAGGGAACCAGAAAGGGAGAGTGCCTGTCACATACCTGGAGCTGCTCAGCTAAAGAAACTACACTCAAAGAAATACATGGACACACACAATTGCACTCACATGCCTTCAAACATGCAGACGTTGACGAATTCAAACAAGCAAATGCACCCACTGTACATTCTGTACGCACCAGGACTGCATGAAATCATTGGTAATTATGAAGGCAAATGCGCT…	0	sh3glb2b	K11248	endophilin-B
Ssa#STIR01484	0.0866078	0.00104121	0.183047	-0.0979471	0.0880184	-0.0736456	0.00141716	-0.111464	-0.106225	-0.281253	-0.0981741	-0.252044	-0.0772486	-0.345764	-0.256307	-0.229948	-0.337595	-0.310476	-0.384958	Salmo salar clone HM5_1701 H2A histone family, member V (h2afv) mRNA, complete cds	---NA---	CTCCTCAGTTCCACAACCAAATAACAAAACGCTGAAATGGCTGGCGGTAAGGCAGGAAAAGACAGTGGTAAGGCCAAGGCGAAAGCCGTGTCACGCTCCCAGAGAGCTGGACTGCAGTTCCCAGTGGGGCGTATCCACAGGCACTTAAAGACCCGTACTACCAGCCACGGGCGTGTTGGAGCCACAGCGGCTGTATATAGTGCTGCCATCCTTGAGTATCTCACTGCTGAGGTACTAGAGTTGGCGGGTAACGCCTCTAAAGATCTGAAGGTGAAGCGTATCACTCCCCGCCACTTGCAGCTCGCTATCCGTGGAGACGAGGAGTTGGACTCCCTCATCAAGGCCACCATAGCTGGAGGCGGTGTGATCCCCCACATCCACAAGTCCCTGATCGGGAAG…	n/a	h2afvl	K11251	histone H2A
Ssa#STIR07149	0.0772672	0.000784415	-0.581691	-0.479636	-0.411222	-0.417936	-0.469362	-0.535771	-0.421593	-0.43191	-0.483032	-0.35605	-0.315687	-0.324436	-0.280018	-0.280169	-0.271338	-0.259341	-0.185832	Salmo salar clone ssal-rgf-504-101 Histone H3.3 putative mRNA, complete cds	histone	AGATAGTAAATACTGACACTGCTAGAAAACCATAACATTTATTTCCTTGCGAAAAAACGTTTATATTCACGTCAGGTGATCACTAACTCGTCATGGCTCGTACCAAGCAGACCGCCCGTAAATCCACTGGAGGAAAGGCTCCACGTAAGCAGCTGGCCACCAAGGCTGCCCGCAAGAGTGCACCGTCTACTGGTGGGGTCAAGAAGCCCCATCGTTACAGGCCCGGCACCGTGGCCCTGCGTGAGATCCGTCGGTACCAGAAGTCCACTGAGCTGCTGATCCGCAAGCTACCCTTCCAGCGCCTGGTGAGGGAGATCGCTCAGGACTTCAAAACCGACCTGCGCTTCCAGAGTGCAGCGATCGGAGCCCTGCAGGAGGCCAGCGAGGCATACCTGGTGG…	n/a	h3f3c	K11253	histone H3
Ssa#S18892246	0.0213765	2.71881e-05	1.09491	0.885453	1.16316	0.890818	0.990559	0.957094	0.792871	0.830982	0.729884	0.91849	0.845416	0.232548	0.358979	0.562133	0.31938	0.419436	0.312785	tetraodon nigroviridis full-length cdna	carboxylic ester hydrolase	TTGGTTGCCTCTGCCCTGTTCCTGGGGTCCGCCTCGGCCGCCACTCTTGGAGTGGTGTACACTGAGGGAGGCATGGTGCAAGGGAAGAAGGTAAATTCTGATGGACTCCTCCGCACCATGGATGTCTTCAAAGGAATTCCCTACGCTGACAAGCCCGGCGTTTTTGAGAAGCCCAAGCGTCACCCTGGATGGGATGGTGTTCTTAAGGCTACAGAGTTCAAGCCGAGGTGCATGCAGCTGAACCTGCTCCAGTCTGACACCCGTGGCCAAGAGGACTGCCTTTACCTGAACATCTGGGTCCCTCAGGGCCTCAGTGTTTCCACTGGGCTGCCAGTCATGGTTTGGATCTTTGGAGGTGGTTACCTGGTTGGAGGCTCTATGGGCGCTAACTTCTTGGAT…	Z25867	cell	K12298	bile salt-stimulated lipase
Ssa#KSS1563	0.0720557	0.000645347	-0.112116	0.134742	0.163779	0.0173864	0.0566893	0.366963	0.173758	0.0891619	-0.0547037	0.221635	0.080677	0.386478	0.379227	0.333734	0.635232	0.526025	0.450271	homo sapiens lymphocyte-specific protein 1 transcript variant mrna	Lsp1-prov protein	GTGACAGACGGGATGGAGAGTAAGAGGATGTCGGCTTCAGAGAGAAGGATGAAGAACCTCAGTATTTCCAGCATTGAGGGAGACGAGTCCTTCAGCCCCTTCAGTCCCATGAGCCCCACCTTCAAGATCAACGAGAGGACTGAGTCTCTCAACCGCTCTTTGCAGAAAAGTAACAGCATCAAGAAGACACAGCCTCCCATCCCCATCTCCAAGATCGACAACAGGCTGGAACAGTACACTCATGCCATAGAGACGTCCTCTAAGGAAGCCAAGGCAGCCAGGCAGCAGGCTCTGATGGACCTGCCCAGCCCCACTGAGCCTGTGGCCTCCAAGAAGAACCTGTTTGAGGCCGGGGAAGCTTGGAGCCAGACCCCCAGGGAAACACCTTCCAAGGATACA…	0	LOC100002400	K12327	caldesmon
Ssa#S35499913	0.0919755	0.00132657	-0.471288	-0.357567	-0.240942	-0.462733	-0.493903	-0.401213	-0.560254	-0.491669	-0.605374	-0.412071	-0.624121	-0.712359	-0.673725	-0.716252	-0.719747	-0.614486	-0.861025	rattus norvegicus titin mrna		CACAAACGGGACTTTTATTGTCTGACAGTGCAAATTAAGCCATAGTGCAGTAAAAAGATACCCTTCAAGCAGAAATATTCAGTCCTCACACTAAACAGCAGTGACCTTTTATGAAAATGTTGCCTTGGAGTTCACTACAGGCTCTTTTTCTCTGGTGGTGGATTGGTGGGATGTCCGTTCAGGAGAAGGAATATGTCATGGGATGTGGGGGTTTGGAGTTGGAAGCTTCACTCCTTGGAGGCCATGTGCAGACACAGGTCAACGACCCGGTTGCTGTAGCCAAACTCGTTGTCGTACCATGAGACCAGCTTGACAAAGTGGTGCGTTTCACACTGGAGTTGATGAGTGTCCAGGCAGTGGAGCCAGATTCACGCTTCTCAACGATGTAGTTGGTGATAT…	EG786291	ttnb	K12567	titin
Ssa#TC76439	0.0213765	2.63078e-05	-0.319146	-0.268555	-0.339869	-0.368351	-0.292359	-0.436667	-0.1758	-0.109264	-0.109509	-0.151506	-0.209948	0.0477543	0.0303106	-0.0593615	-0.0720835	0.115847	0.0429926	homo sapiens chromosome clone rp11- complete sequence	Probable ATP-dependent RNA helicase DDX5	AGTTTCTCACCTAAAGGTGCAGTCTTTGTGGCAGGGCCTAGGCATGACAAGTCCCAGGCCTCGAGGGGGAAGGAGGACATATTGGAAATGAAGTTGCCCCACTGGCTGCCACCCAGTGGGCCTAGAGAGGTGAAAGCTCTGTGTGCCAGTAATCCTCAAGTCAAGGCAGTGTGGCTAAGCCTTGTTTCTGATATCTTTTTTTTATTTTTTATACATGACATTATTTGTTCTCTGTCCATGGATTTTTACCTGAAAAATGCCTTCGTCGAGACGTTTCCAACTGAAACGTTACACACACAAACGCTTGACGTGACCATTTGCCTTGCATGCGTTTTGTAGAGGGCACTGTATTGCAAGTCACTGTTTTGAGATTTGGAGCGATTCTGTTAGTTGCGGAGC…	0	ddx5	K12823	ATP-dependent RNA helicase DDX5/DBP2
Ssa#S35566475	0.0827415	0.000914075	1.01952	0.556233	0.1877	0.297099	0.366471	0.134371	-0.14306	0.0676527	-0.545435	-0.0980658	0.233226	-0.790596	-0.508383	-0.294396	-0.518427	-0.330836	-0.571743	tetraodon nigroviridis full-length cdna	PHD finger-like domain-containing protein 5A	AATGTAAAATAAAGCTTTATTCTATTGTCACATGTTCACACACaaaaaaaggtaaaaacattaatacaaaaaaaCAGAAGCAAAGCACTCGTTGGACAGGCCTGTCTTCACCTCTTCTTGAAGCCATACTTCTTCCGTTCATAGAAAAGGTCAGTCTTTGAACTGCCCAAGTTCACAATCTTGGGGCATCCATCTCGCTGTCACATCCAGTAGAGGAGTAGAAAAAATAACTTGTTGGTGTATTCTCACATTACATTGAGATTGTTCAAAATGACTTACTTGTACAACCACTTTCACAACCACACATTACTTGTACAACCACATTACTCAGCATCTCAGGCACCTTATCCATTTTTCACAACATTGATCAAGAACGGAATATGTCGAAGGAGCACAATA…	EG852853	phf5a	K12834	PHD finger-like domain-containing protein 5A
Ssa#STIR23960	0.0663186	0.000442938	0.389795	0.00521851	0.196973	0.29478	0.268049	0.418074	0.0793181	0.118077	0.106356	0.0491075	0.367646	-0.144806	-0.321982	-0.085803	-0.293812	-0.185596	-0.415275	Salmo salar clone ssal-eve-549-366 Translocon-associated protein subunit beta precursor putative mRNA, complete cds	translocon-associated protein subunit beta precursor	GGGGGGATTTGACAGGAAACGACAGGAAGCATTGCTAGTTGGCACTTCGTTTTAACCGGAAGGTTGCAAGATCGAATCCCAGAGCTGACAAGATGAGGGCCCTGTACGTGTTTGCTCTACTAAGTCTGCTGGGTCTGGGGACAGGAGAGGAGGGGGCTCGTCTGTTAGCTTCCAAGTCCCTGTTGAACCGTTATGCCGTTGAGGGCCGTGATCTCACACTGCAGTACAACATCTACAACGTTGGAACCAGCGCTGCCCTAGAGGTTGAGCTGTCTGACGACTCCTTCCCCCCTGAGGATTTCGGCATCGTCTCTGGGATGCTGAATGTGAAATGGGACAGGATCGCCCCTGCCAGCAATGTCTCTCATACTGTGGTACTGCGCCCCCTGAAGGCCGGAT…	n/a	ssr2	K13250	translocon-associated protein subunit beta
Ssa#STIR15472	0.0653843	0.000400124	0.493979	0.602494	0.48049	0.290613	0.816028	0.335703	0.269126	0.118189	0.650383	0.567001	0.31346	-0.162202	-0.207332	-0.397691	0.0360365	-0.524361	-0.636475	Salmo salar clone ssal-evd-506-330 Translocon-associated protein subunit gamma putative mRNA, complete cds	translocon-associated protein subunit gamma	GGGGACAGCTACTTCCGTGTTTGTGCTGACGCGTCGTGAGTTCTTTCAACCCTCTTCGGCGCATACGTGTCAGTCTTCTTTCACAGTGGAACTAGAGACGGTCGGACACTTACGAACCATGGCACCCAAAGGTAGCAGCAAACAGCAATCCGAGGAAGACCTACTCCTCCAGGACTTCAGCCGAAACCTGTCTGCAAAGTCCACCGCGCTTTTCTACGGAAATGCGCTAATCGTGTCCGCAATTCCAATTTGGCTGTTCTGGAGAATCTGGCACATGGACCTCGTCCAGTCAGCGGTCCTGTATGGAGTCATGACACTGGTCAGCACCTACTTGGTGGCCTTCGCCTATAAGAATGTCAAGTTTGTCCTCAAACACAAAGTTGCCCAGAAGCGAGAGGA…	n/a	LOC100535344	K13251	translocon-associated protein subunit gamma
Ssa#S35559381	0.0842789	0.000966098	0.251677	0.292574	0.208652	0.495009	0.0115709	0.328691	0.255497	0.392232	0.412199	0.439062	0.529824	0.635464	0.56082	0.651819	0.711377	0.677462	0.561364	homo sapiens phosphatidylinositol-4-phosphate 5-kinase-like 1 transcript variant mrna	LOC733401 protein	GCAGTGACAGGTTTTATTATTGATTCTCTATTCACGACTTATTCCAATACATTTTTATACACATTCATACATGATTTTGGAAAAACCTGTCACAGTTGTTTGGGGGGAAATATAACTAATGTAAAATTCCTCTAGATAtttttttttACATAATAGGCTACCACTGCAACAGAAGCTATTTGGTGCCACCTACTGTTCATGCTGTTCACAAACCAAGTTTGATTATTCACTTGACAGTCTCTTCTGTGTCTTTCAATGGGCTTCAGTGTCCCTGTTTTACTTGGTGTGGTCCTTTACCCACTGGCAGAACCTCTGGGAGTAGGTAGCTGGGCTGACAGTGGAGAAGGCTCTGCCAGGGAAGCGCAGACTCTTCCACAGGTTCTCCTGCCTTTTCTTCAC…	EG845759	LOC100149843	K13712	phosphatidylinositol-4-phosphate 5-kinase-like protein 1
Ssa#STIR23607	0.0594579	0.000287336	-0.0633469	-0.193305	-0.0264301	-0.160883	-0.187175	-0.0491972	-0.0456858	-0.212583	-0.256454	-0.321049	0.0344706	-0.350141	-0.578194	-0.473999	-0.416523	-0.428551	-0.602787	Salmo salar clone ssal-rgb2-582-193 Retinal rod rhodopsin-sensitive cGMP 3,5-cyclic phosphodiesterase subunit gamma putative mRNA, complete cds	phosphodiesterasecgmp-gamma	GCACGAGGAGAGACCCACACATCTGCTAGAGAGAGCTGCGCTCAGCGCCCACGCCCACTCTTCTGGCTAGCCTTCACCCAAGCAGCAGTTGATGAGATTTCATCAAGACGACTTTACTTCAGAGAGGGATTGAACACATAACCAGCTGCACACACCAATCAGCTAACTAATAACCATGAATCTCGAGGTCCCCAAGTTGGAGATCAAGTCTGCCACCCGTGTCACTGGAGGCCCTGCAACACCACGTAAGGGACCCCCTAAATTCAAGCAGAGGCAGACTCGCCAGTTCAAGAGCAAGCCCCCAAAGAAGGGAATCCAGGGCTTTGGCGATGATATCCCTGGAATGGAGGGCTTAGGCACTGACATCACAGTAATCTGCCCCTGGGAGGCCTTCAACCA…	n/a	pde6g	K13759	retinal rod rhodopsin-sensitive cGMP 3',5'-cyclic phosphodiesterase subunit gamma
Ssa#S35668599	0.0329078	6.34946e-05	-0.0711803	0.139691	0.215526	-0.000143051	0.203385	0.505752	0.277698	0.35573	0.110792	0.26076	0.153494	0.553546	0.668951	0.61832	0.792743	0.64645	0.607622	salmo salar clone ssal-rgf-508-379 coronin-1a complete cds	Coronin-1A	GGGGACCCGAAGAGCTTTNGGGGAGCCACTCACCCTGCAGGAGTTGGACACCAGCAGTGGTGTCCTATTGCCCTTCTTTGATCCTGACACTGGCATCGTCTACCTCTGTGGCAAGGGTGACAGCAGTATCCGGTACTTTGAGGTGACGGATGAGGCTCCCTATGTTCACTACCTGTCCATGTACAGCAGTAAGGAGAGTCAGAAGGGCATGGGCTACATGCCCAAGAGGGGCCTGGAGGTCAACAAGTGTGAAATCGCCAGGTTTTACAAGCTCCATGAGAGGAAGTGCGAGCCCATTGTCATGACGGTGCCCCGCAAGTCTGACCTGTTTCAGGAGGATTTGTACCCAGACACCATGGGTCCAGAGCCGTCTGTGGAGGCCAATGTGTGGTTTGAAGG…	EG903317	coro1a	K13882	coronin-1A
Ssa#S35690539	0.0630975	0.000335266	0.151446	-0.00948238	0.035799	0.0832939	-0.0293903	-0.102198	-0.0568571	0.174352	-0.0737381	-0.111315	-0.0489721	-0.190722	-0.272078	-0.172067	-0.306899	-0.340033	-0.411281	salmo salar clone ssal-evf-536-374 cystatin precursor complete cds	Cystatin precursor	GTAACAAACCATTTATTTATTTAGTTCAACTGTTGCATAGAGCTAACAAGCCATTTTAATACTACATTTTCAAGACAAAGTTACTTTACGCATTCCCACACTAAAGAAAAGTATTAGTTGGATTCTTGTTTGATATAGTCAGAGGTTGATCAGCATTAGTAATACATGACACTAGTTATGGGGAAGACTAGACCAAGTCTTCTGTCCTTTGGGTCTTCATGCCTGGCAGTCATTCTTGATCAACTGGATCGCTCCCAGCCAGGGTTGGCTCCACACCTCAAAGATGCACTGGTAGGTCGCAGCTGGGTCCTGATGCACAGCGCAGTCCTTCACCACGCCTCCCTTCCTGCACAGGGTCCTGGCCATCTGCACTGTGAAGATGTACTTCATCCCAGCTAC…	EG925257	cst3	K13899	cystatin-C
Ssa#S35482990	0.0683029	0.000508199	0.0905552	0.337013	0.63809	0.17287	0.558366	0.705991	0.653621	0.577833	0.525188	0.432766	0.403608	1.05479	1.20107	0.957845	1.06244	0.805017	0.90191	hucho taimen clone za-35 microsatellite sequence	unnamed protein product	CGCCGGTGGGGGATATCCCTGTATGAAGACCTGCAAGAATCCCTCAGGAACATGCTCCAGTCAGATCCCTGCACTGGAAGGTTGCTATCCAAAATGTCCTTCGGCCAAGCCTTATTTGGAAGAAAGTACCATGAAGTGTGTCAGTAAGGAGTACTGTGGTTGCTACGATGGAGATGGAACTCATTACAACGAGAGAGAGGTTATACCTTCCAAGGAGAACTGTCAGAAATGTCTTTGCTCATCAACTGAGGTCAGATGCAGCTATGAAGTCCAAGCTTGCTATTGTTTATTCAACGGCAGAACATACCCGTATGGAGCGACCATATATCACACATCTGACGGTGATGAGACCTGTATTACTGCCACCTGCAAAGAGAACGGAACAATTGTCCGGATTAT…	EG769368		K13908	mucin-5B
Ssa#STIR15309	0.0870712	0.00108009	0.98943	0.947338	0.913569	0.835799	0.816583	0.992813	0.738943	0.864292	0.803415	0.659681	0.617598	0.616091	0.636735	0.665644	0.449645	0.713274	0.517005	Salmo salar clone 261P24 interferon-inducible GTPase_b and interferon-inducible GTPase_a genes, complete cds; and TCR-gamma constant region locus	leukocyte elastase inhibitor	GATGAACGCAGCGATGGAAGATAGGGTCTGCCTATCCACTGTAGCCCACAAGGCTTTCGTGGAAGTGAACGAGAGAGGCACAGAGGCAGGTGCGTCCACAGCGGCAGAGGGCATAATGTACGGTTTCAGTAACAAGCATTACTTCACGGCAGACCACCCCTTTATTTTCTTCATTAGACACAACCAGACCCAATCCATTCTGTTTCTGGGCAGGTTCTCCTCACCTTAGGAGGGTGACAGGGAGGGAAGATCTCTGTAGGAAGGGAAAATAATATTTTGAAAAACATGTTATGTAATTGATAAGATAATTGATCTGTTTAAGGTTTTGACTAAAGTATTCCACTCTGAATCCATATAACTTTGTGAAATGTATTAGAATTATAAGGCTATAATAATGTG…	n/a		K13963	serpin B
Ssa#S31968079	0.0653843	0.000411354	0.724782	0.601051	0.582579	0.763329	0.473747	0.63705	0.508995	0.658054	0.669125	0.615517	0.730238	0.366841	0.438288	0.396445	0.348286	0.222025	0.379284	danio rerio zgc:92111 (zgc:92111) mrna	organic solute transporter alpha-like	CCCATGttaacatcacacggtaacacatgcatacacaaacacgtactcgcacacacacGGTTTAGGATCAAATGTACTTCATAGCAAGACCTGTTTCTTAGTTGTGTGAGAGTCCAGCTACTAGGTTAGTAGTAAAACAGTAGCTGGATTTGTGAAGGATCTGGCAGGTTGAATGTGCCCCTGGCCACTCACCCTGGCTCTGTATGGGCCCCTCCGTCTCACAGCACATCTGACAACTTTATCACTCCAAGTATGCCACCTACTGGTCATTGTCCCCTATAGGCATGGCCTATAACAACATTTTAGAAATATGTACAAATGAATTATTATTTTCCATATTAAATATTTGCTGAGTGTTTTCCTCTGGATTTCCCCAGACGAAGTCTGTTCCTGCTGAAG…	DY696869	zgc:92111	K14360	organic solute transporter subunit alpha
Ssa#STIR17528	0.0445443	0.000145449	0.816227	0.924725	0.875278	0.924757	0.931817	0.581968	0.509747	0.607062	0.736126	0.69671	0.863509	0.701646	0.50133	0.552876	0.363132	0.463661	0.518714	PREDICTED: Danio rerio similar to Niemann-Pick C1-like protein 1 (LOC100001538), partial mRNA	npc1 (niemann-picktypegene)-like 1	GCACGAGGTATCACTCTGCTGGGCATGGCCCATGGCCTTATATTCCTGCCCGTGCTGCTCAGCTACTTTGGTCCTGGAGTGAATAAAGCAGTGTTGCTACGGCTACAGCAGGCCAAGGCCCAGGTGCTGGAGCTGAGTAGCAACGCCAAGAACATCTATGACAACATCAGCTATGAAAACCAGGAGAACAGCCCCAACCCAGACACCACCCCCCCATTACCCCGTACGAACCCCGCACCACTGAGAACCTCAAAAAGGTTGCAATAGAAGACACAATAACCCCCCCCCCCCCCCAGAGACAATCTCTGAGGAACAGCTGGATAAAGTGGTGAGAGTGGGCCATTTCTGAACACCACCACATAACCAACTGTTTCCAGTTGATCTACATATACCTCCATA…	n/a		K14461	Niemann-Pick C1-like protein 1
Ssa#S35531012	0.0192317	8.38294e-06	0.672318	0.89946	0.915398	0.921488	0.888201	0.68259	0.799999	0.635721	0.664505	0.644228	0.592626	0.12839	0.0173502	0.234121	0.20892	0.27698	0.0160379	salmo salar clone ssal-evd-525-092 retinoid-binding protein 7 complete cds	Retinoid-binding protein 7	GGGGGATAGCACAACACATCCCAGAGACTTTATATCGGTTCATTTAACAACTGCTTTCAATTGAAGTTTTGACAGCGCCACACGAGGATTCACCATGCCTATCGACTACAGTGGCACATGGGACATGACTAGTAATGAACACTTGAAGGTTACATGGTTGCTCTTGGCATTGATTTTGCAACACGCAAGATTGCAAACATGTTGAAGCCGCAGAAAGTGATTGAACAAGACAGTGATTCTTTCACCATCAAGACACTCACTACCTTCAAAAACTACACAGTCTCATTCAAGATTGGGGAAGAGTTTGAGGAGGTGACCAAAGCCATGGATAACAGAAAAGTCCAGACGGTGGTCAACTGGGACCATGATAAACTAGTGTGTGTTCAGAAGGGAGAGAAG…	EG817390	rbp7b	K14622	retinol binding protein 2
Ssa#STIR04769	0.0789314	0.000833281	0.176085	0.485807	-0.213696	-0.278229	0.0749359	0.794892	0.738255	0.777411	0.373271	0.462545	0.283239	1.32931	1.24074	0.973142	0.703446	1.19616	1.53498	Salmo salar clone ssal-rgb2-583-199 C-C motif chemokine 13 precursor putative mRNA, complete cds	chemokine (c-c motif) ligand 13	CTCAGAGACCAGAGCATCAGAGACCAGAGCATCAGAGACCATCTCAGACAATACAATCTTCAGCATCTCAACCATCTCTTAACCATGAAGACCCTGACTGCTCTACTCCTCCTGGGACTGCTCTGCTCCCTCCATAAGACGTCTGCCGGTGTCATTGAGTTGGACATGGCACCTTACTGCTGTATGAAATTCAGCGCGAGGATCCCTCTTCAACAAGTGGTTTCTCTCAGACCAACTTCCAGTAGCTGCCCTCGCAAAGCACTGATTTTCACCACAAAGAAAGGGAAGACATTTTGTGTTGACCCTTCTGAAGCCTGGGTCCAGAGTCATGTGACCAAGATTGAGAGCAGATCGACTGCTGCCTAGTCGACGATGATGTCATAAACCACCATCACCCCC…	n/a		K16595	C-C motif chemokine 13
Ssa#S30284226	0.00364335	2.73146e-07	1.72775	1.63079	1.57046	1.58441	1.47227	1.38232	1.10339	1.34787	1.40231	1.28057	1.31519	0.897489	0.759665	0.753276	0.679276	0.765876	0.792939	tetraodon nigroviridis full-length cdna	peptidoglycan recognition protein II	TCTAAGACGAGGTGTCGGGTCCGTGGCCTGTACCCCCTCACTCTGGCTAGGAACTTGGGTCTGTCCTTCCAGCGCTTCCACAGCTCTCTCCTCTCCCAACGCCTGGGCCCTGATGGCTGCTGGGACGATGTGACCTCGCCTCAGGTCTTCACCCTCTCCGACAAGCCCTCCCTCGCCACCGATGCCCTGGTTAACGGCGGTATGGATGGTGTGATTCTGGGGATTGAGGTCTCAGCTCAGTCCCAGCGTCCTCTCAAGCTGAGCAACCTACTGAGGAGGTACTACTGTCATCATCTTGAGGGGGAAGGACTGGATGCTGCTCCTAGTCTGATCAGCCACCTACGCAGGGAGAACTTCAGAGAACTGGCCAGGCCCCCTCTCCTGCAGAGGCAGGTGGTG…	DW571194	pglyrp6	#N/A	#N/A
Ssa#KSS2803	0.0192317	1.00462e-05	0.76839	0.594683	0.65488	0.826574	0.748425	0.637729	0.343643	0.580774	0.275854	0.328959	0.685247	0.066206	0.179839	-0.00674248	0.255059	0.0312843	0.105449	salmo salar cysteine and glycine-rich protein 1 mrna	Cysteine and glycine-rich protein 1	CCTGAACTTGTCTGAACTCCACTCATCAGAGATCACTCTACGACCAGGGAGTATCTGCCAGGCCACACAGACACACaaaaaaaCAACAGCCTCTAGGTCATCAGACTGCTCATTATCCCACACACCTGTCACCATCGTCACGCACACCAGCGCCTTATGACACTCACCTGGACTCCATCACCTCCTTGATTACCTACCTTATATACTCCCTTTGGTTCCTTCCCCAGGCGTTCTTGTTTCTGTTTCTTGTCTGTGTGATGATGCCTTTGGGAGGAGGAAATAAGTGTGGCTGCTGCCAGAAGACGGTGTACTTTGCTGAGGAAGTGCAGTGTGAAGGGAAATATTTCCACAAGTGCTGCTTTCTGTGCATGGCATGTAAGAAGAACCTGGACAGCACAA…	0	csrp1b	#N/A	#N/A
Ssa#S35533359	0.0192317	5.8926e-06	0.69947	0.480842	0.532618	0.632497	0.367295	0.510747	-0.027812	0.182031	0.145445	0.310837	0.164174	-0.345819	-0.249078	-0.16052	-0.385906	-0.303983	-0.197421	rattus norvegicus docking protein 5-like mrna	Docking protein 5	GCAGTGAATATATTTAATCTGATTTCAAATGGGACCGTCAGAATCAGCAGTATCAGCACAGAGACCAAGGTATTGTAGACTCTCTGGTTCTCCTCTCCGTGCCTGTCTTCCTCTCATCACAGCATAGCCAGTCCTCTTGCTTCACAGTGGCTAACACCGCCTCATTCACTCTATGATAGAGCAGTTCTCCCTCTGGTGTCTGAAAGGTGAAGAGTCCCTCTCCAGTGTCACACATCCTCCCAGCTTCAAATGTGAACCAGTTTTGACCCCGACCGTAACGGCGAAGTGACCGCAGTGGCCAGGATGTGATTTTGAGACCAGGGTTCTGGGTGTCCCACAGCATGAGAGTGTCACAAGTGATCTGAAGATTACATTCCCCATTGAAATCCATACACTGTG…	EG819737		#N/A	#N/A
Ssa#STIR04946	0.0192317	7.40591e-06	-1.02528	-0.658486	-0.814137	-1.02692	-1.29679	-0.743974	-0.773849	-0.898526	-0.757736	-0.289086	-0.817988	0.38399	0.399546	0.244357	0.646264	0.182129	0.135942	Salmo salar clone ssal-eve-541-115 Pro-neuregulin-4, membrane-bound isoform putative mRNA, complete cds	neuregulin 4	GGGGGAGTCTGTCTCTGTGATTCACCTTAGAAACCTGCACTAACCTTACCACAAACTGGGATTTCCTGAGGTGGTGGGGATCTTAGAGAACCCTGTTACATTCTTCAGGATAGAAACAAGGAAAATAAACATTCAAATGATGGCAGACCATGGTGACCCATGCAACGAGTTAGAGGTTTCTTACTGTATGAATGGAGGAAAATGCTTTAAAATTTATTTTATGGATACGCTTACTTGTCTCTGCAGTGAGAACTACAAAGGCAGTCGTTGTGAGCAGTACCAGCTGTTCACCACTGCACATGATGCAGGGGAGACAGGACTGATCGCTGCTGTGGTCATCGTTGTCCTTTTTATTCTAGTCGTGTTGGTAGTAGTAATCTACTACACCTGCAAGGTATG…	n/a		#N/A	#N/A
Ssa#S35566877	0.0192317	1.05274e-05	-1.15822	-1.46718	-0.709392	-1.24273	-1.17846	0.15976	0.368621	-0.477632	-0.162964	-0.700616	-0.30431	0.378667	0.54159	0.756653	0.343423	0.426586	0.673943	salmo salar poly polymerase 10 mrna	Poly polymerase 10	ACCGTTTAAATTATGTCTTTATTATTAGGCCTAGAAAATACATTTTGTGCAAGTGCGTGCACTCGATACAGACACCCCCTAAAAGTCATGGTGTAAATCGAACTCTGCATGTCTGTTTGTGATACTACAACATCAAAGAAGTTACAAACAAACTGGTTTTTTTCCTTTCTGACATCATTGCACACACGATAGAAGAGCACAAAATGTACTGCAATGTTTTTACAACGCTGCACAATATTCCTCAGCACGCCAACAAAAACAAGAGTGGTGGGGCGGCTTGTGATGCCGTTTCCCCCTACTGTGGATTCCATCTTTGAACTTGATAGGAAAACCCCTAACCTTTATTGACGGTCTGATGGAAGTGTACTAAGACCAGGTCCCTGCCAGGTGAGGGGTACA…	EG853255	LOC564886	#N/A	#N/A
Ssa#S35535448	0.0192317	8.72685e-06	0.404426	0.466765	0.460929	0.351827	0.359361	0.353201	0.256036	0.408062	0.314383	0.526109	0.239128	-0.0288525	-0.0719147	-0.0168743	-0.00316715	-0.131116	0.11092	salmo salar clone ssal-evd-563-254 pq loop repeat-containing protein 3 precursor complete cds	PQ loop repeat-containing protein 3 precursor	GGGGGGATTTGTAGGGGGATGGAAACTTGTCACACTACAAGATTGGATCATTGATCTGGCTATGAGCCTCTGTACCTTAATCAGTGCCAGCAGTAAGTTTGCCTCCGCACAGTGCCTGTACCAGTCCAAGGACTCCTCCGGGGTCAGTGCCCTCGCCTGGAGCATATCCTGCTACACCTGCTTGGCGAGGATGTTCACTACAATCATGACAACAGCAGACATACAAGTTCTCACCCGGTTCGCGGTCTTGTCATCGCTCAATGGATTTGTGCTGGCCATGATATTCCACTACAGAAGAGATGTCAAAAAGGTGGAATGAGCTTTGGAGATGAGTCTGTCAGTCACCTGAGTCATGTTCTTCAGGCAGCAAACAGAATGACACATGGAGGGACTAACTGG…	EG821826		#N/A	#N/A
Ssa#STIR03632	0.0210382	1.31145e-05	1.10577	0.948233	1.11092	1.13931	0.999356	1.01501	0.756436	0.889535	1.10645	1.08044	1.19736	0.331557	-0.0363741	0.136883	-0.271165	0.0788984	0.204848	Salmo salar clone ssal-evf-567-069 lymphocyte G0/G1 switch protein 2 putative mRNA, complete cds	lymphocyte g0 g1 switch protein 2	GGGGGGTTTGTGGATGCTCGACTAAGACGAAGTCTAAGGAAATAATTGAACAGGTCCCTATACAAACTCAACTTAAGACAATGGAGACCATGAACGAGATCATTCCATTCGCTAAAGAGATCCTGAGCCAGAGGCCCAGTCGGGGCATGATGAAGGTGTACCTGCTGGGTTCTACCCTGGCATTGTTTGGAGTGGTCGGTGGGCTGGTGGAAAAGGTCTGCATGCCATTTTGTGAACAGGAACCATTAGATGAGGAAATTATGAAGTTGATCACAGAGGAGAAGAAGAGGCAAATGCTGGAGCCAGAGATAATCACTGACGAGCCTGATGTTGTAGATGAGTTGCAAACGGAGATTGATGCTAAGAAGCCACTGGAGAGTCGTCAGAGGAGGGCGTCTA…	n/a		#N/A	#N/A
Omy#S15290490	0.0213765	2.20938e-05	1.24088	1.23196	1.45981	1.37973	1.2491	1.34887	1.11152	1.42999	1.25875	1.26947	1.22959	0.505047	0.420738	0.833223	0.32732	0.477253	0.622078	tetraodon nigroviridis full-length cdna	Complement C1q-like protein 2	ATCACTCANCAGGGACACAGTGCAGGGAGAGAGAGCGAGGGGAGCGAAGCTACAGAGGTGACCGGCGAACGTGCGACCATGCAACCTGACATCTGGGATGAGATGAAGGGCCTGAGAGACATGGTGATGGAGCAGAGAGAGAAGCTGAGGACGATGGAGGGCAGAGTGACAGCCTGTGAGGGTGAGGTAGAGACACAGAAAAACACAGTGATGGACCTAAGAATCCAGCTGATGGTCACTAAGGCCAAAGTGGCGGAACTGGAGAAAGATAATGCAGCCCTGGAGGCCAGACTGAGTGCCAGTGAGAGAGAACTGACCACCACTAGGAATGATGTTGAGGAACTGAAGAGACAGAGCACAGACAGACCAAAAGTGGCTTTCTCTGCTGCTGGTTTGAAC…	BX084861		#N/A	#N/A
Ssa#STIR00151_4	0.0213765	2.5283e-05	1.20881	1.26236	1.23185	1.32981	1.26502	1.05266	1.1648	1.23421	1.18621	1.14099	1.11083	0.935322	0.947247	0.963564	0.966253	1.07234	0.891668	Salmo salar polyunsaturated fatty acid elongase elov12 mRNA, complete cds	Elovl2_3pUTR	TATTTGGACCTGGTTGTCAAGACAATGACCTACTTCAACAACCACCAGAATCTATACATGTCGTGACACTACTGCTTAAATGCTCCAAAACAGGGATAAGTTTCAGTATGCATGTTGCGTTTTTCTATAGAATACTTTGTACTTAATTTTTGTATTAAATTCTTTATTTGGTTTCCTTGGAGCTTGACAACATATGTGTAACATACTGTACGTACAGGAATGATGCGCTCATTTCCTTTGCACTTTCAATTGCTGAAATGCAAGTGTGAAAACTCCATCCATTCCTTACCACGCAGTAACCTATGCAATTCATAGTTTATATTCTCATAGTGTAAAAACCTGAATACAATCAGCAATTTCCACAATACTTTGACATAATTTACTTTGCTATAAAGCCAA…	n/a		#N/A	#N/A
Ssa#KSS1847	0.0213765	1.79141e-05	0.703403	0.682651	0.521678	0.302843	0.630219	-0.24409	-0.536041	-0.589224	0.0265665	0.0451107	-0.327578	-0.676556	-0.900536	-0.82145	-1.07913	-0.563002	-0.229528	salmo salar pescadillo mrna	Pescadillo	TTCACCGAGGAGAAGAATCTGAAGAAGATGGAGGATACGCGAGCCCAGGGCAAGACTTTGTCGGTGAAGGTGACCCCCGGCAAAGTGAAACCCTGGGAAACTGGTTCCGTGGGGAACAAGGTGCGGCTTGAGCAGGAGGAGAAGGCAGAGGAGAAGCGTCTGGCCATCATGATGATGAAGAAGAAGGAGAAGTACCTGTACGACAAGATCATGTTTGGCAAGAAGAGGACGACCCGAGAGGTTAACAAGCTGACGGCGAAGAGAAAGGCCCACGAAGACGCCAGCAAGGCTCAGAAGAAGCAGAAAAAAGCCAAGAAACAGTAGCCGCTTGACACTGGATATTCATCAAGGACAAtttttttTGTATTTGTATGGTCGTTGATCATACAAGGTTGAAAC…	0	pes	#N/A	#N/A
Ssa#STIR12634	0.0213765	2.04582e-05	0.0733833	0.30674	-0.383799	-0.196914	-0.152892	-0.424261	0.101095	-0.171825	0.832701	0.820979	0.46655	1.02425	1.5127	1.54488	1.61265	1.36115	1.35803	Salmo salar clone ssal-rgf-511-174 unknown large open reading frame mRNA, novel cds	vig-2 protein	GGGGATGAAAAGAGAGACAACACTTTCCCAGGGGCAATGGAGAAAACGAACAGGGACCTTATCGATCTCATCGCTCAATTCCCACATCTACACCTGTGTGGTGGAGATGAGGAGATGGACTGGATTGATCAAGAAATGGGAGTGACCTGCTGCCAAGAAGAGGAGCACAATGAGGAAATGGACTGGATCTCATCAAGCAATCCAAATTTCTGCGTCTGGAGAGAAAGAGAAGATGAAGATGATGAAGCCTAAACGGTGTCAACTGGATGGATTGTCATCAAAACATCTTTGCATTAAGGCCAGGAAATTGGTGCACAACGCAGCTGCATTTTGCACCTCCCACCCGGTACAGCCAGAAGAGGACTGGCCACCCCTCGGAGCCTGGTTCCCCTCTAGGTT…	n/a		#N/A	#N/A
Ssa#S32011539	0.0237119	3.44896e-05	-0.15583	-0.386685	-0.104952	-0.0941429	-0.148471	-0.102897	-0.114888	-0.0743771	-0.148326	-0.123179	-0.146647	0.0313263	0.115786	0.0553608	0.0974131	0.0851421	0.137866	danio rerio zgc:158165 (zgc:158165) mrna	Cisplatin resistance-associated overexpressed protein	TCGTTCCCGGGAACGCCGGCGGTCCAGGAGCAAGGAGAGGGAGCGCAAACGTAGCAGAAGCCGGGACAGGGACCGGGAGAGGCGGCGCAGCCGGGAGCGTTCGGACAGGAAACGGCGCTCCCGCAGCCGGGAGAGGAAGAGGTCCCGCAGCTCGGAGCGCAAGTCTCACCGCCACCGGAGCCGCAGCCGGGACAAGGACAGGACGTCCAGAGACAAAGAGCGTAAGGAGCCGGAGGAGAGGAGGAGCAGCTCCAAGAAGGACGAGGTGTTAGAGGAAGACAAGCCTTCCTCTGACGTGGCCAAGCCTGGGCCCGTGGAGGCTGAGGCTCCTGCCTCCACTCTGGGCCTGGCCCTTCTGGCCAGGGTCAACGGGGCTGCTCAAGACGACCTCCATTCTGA…	DY740136	zgc:136380	#N/A	#N/A
Ssa#STIR08266	0.0292065	4.50824e-05	1.09887	0.81601	0.651204	0.839897	1.02238	0.79119	0.547808	0.415541	0.520608	0.433164	0.576555	0.0562525	0.214421	0.216171	-0.0330186	0.107764	0.165093	Salmo salar clone ssal-sjb-018-309 Neurofilament light polypeptide putative mRNA, complete cds	light polypeptide	GGGGGAGGACCAGGGGCAATGTCCAGTGTCTATTCCCAAAGCCTGTGTGTTGCCCCATCCCGCAACCGCCCCATGTTTTCCATGCAGTCCAGCCTGAGCTCTGGTGCCCCCTACCTACGCATGTATAGCTCATCATTCTCCTCTGCAGATGAGATTATAGCTGCTAGTCAAGCACAGCCTGCCGAGTCAAGTCCTCAGGAAGAAGAGGAGGAGGAAGGAGAGGAGAAGGGAGACGAGGAAGCAAAGGAAGAGGATGTTGAAGAAGAGCAAAAAGAAGAAGGTGAGAATGGAGATATGAAGGAAGAGGCAGAAGAGGAGGCTAAAGAAAATGGAGACGATGGAGGAGAGGAAAACCAAGAAGGTAGAGATGGAGAGGAGGATGGAGCCAATGAAACAGAA…	n/a	LOC793912	#N/A	#N/A
Ssa#S35490841	0.0295044	4.75008e-05	-0.666597	-0.543085	-0.949905	-0.683165	-0.885546	-0.726304	-0.67346	-0.737574	-0.543699	-0.468575	-0.556397	-0.224797	0.0314941	0.110647	0.178678	-0.0100374	-0.107279	salmo salar clone ssal-evd-503-317 class i histocompatibility non- alpha-1 chain precursor complete cds	Class I histocompatibility antigen, Non-RT1.A alpha-1 chain precursor	GGTGGAGAGCTCTCGTGGTTGTGAAAGCCAGTTGTCACACTATTCGGCTCACCTTGGAATTTGACGCAGACTTTATTTAGATGCATATTATTCTTACTATTTTCGGGGCATTTAACAATCATGTCTGCTTTTAAAATGTATGTAGTCGCACTGTTGCTCCTTTTTGCGACACTTTCGACGGAGGACACTGTGGAGACATGGTCGCTGAATTACATCTACACTGCCCTGTCAAAGCCAGTAGAGTTGCCTGGTATCCATGAATTCACTGCCATGGGTCTGATGAATGACAAACAGATTGATTACTATGACAGTGTGGCAAAGAAGAAGATTCCCAAACAGGACTGGATGAGGGAGAAGCTGCCAGCAGACTACTGGGAAAAAGGCACTCAGTCACGCAAG…	EG777219	LOC100536229	#N/A	#N/A
Ssa#S18867657	0.0300676	5.30066e-05	1.18051	0.957535	1.37181	1.21464	1.15277	1.32673	1.09311	1.32622	1.29436	1.06561	1.45262	0.523283	0.661052	0.562763	0.187207	0.572125	0.599824	ctenopharyngodon idella perforin partial cds	hypothetical protein LOC799298	CAGAAATGCAAGTTTTTATTTAGGCCTTAATGTTCATCAGTAAAATTCATTAGAATTTCATTAAGGAATGTGATGGCCAAATGTTGTACATTATCTCTGGCTTACTGGTAACTGATGTTGTACATTATGGCTGGCTTACTGGTAACTGTAAGTGTAGTAGAAGGTTCCACTACTCAGACCGCAGGTTACGCTGTGACTGCCAAACTGGACCTTAGTGGTGCAGGTTCCCAGGTGGTCATCAAAGTTTAGGTCCTTGTCCCAGATCTCGAACTTGAGGGAAGCACTGGAAGGCACATTCAGAAAGTTGAATACAGCACTCCAGGATGGGTTTTGAGTATCCTTGTGCCAGTCTGTCATGCCACCGGGTTCGCCACCACACCAAACCTTGACGTAGGGGTC…	CB502941		#N/A	#N/A
Ssa#S35603186	0.0300676	5.53369e-05	0.845941	0.779921	0.876674	0.923896	0.814959	0.963899	0.522223	0.571863	0.576621	0.611535	0.502778	0.295728	0.248796	0.294213	0.143384	0.440646	0.495356	salmo salar solute carrier family 22 member 4 mrna	Solute carrier family 22 member 4	CTATTGTTTGAGTTTATTAAGCCATCTCTTTTCAGTCGCAGAAAATGCGGTTTTAATCATTGACTATACAGACTGAAATTCCTCATGTTATCTGTTTAGTTCCGAAGCACTTCAGTGCACAAATAAATCATTACAATAATATTTTAAACATTGTCAACTTAGTACATTTACAAAGACAACGAAGCAAAACACACAAAATTATGGAAACATCTACAATACAGCTTGCCTTTGCAACTTGCTTTGTAGTGAGTTGCTCGTGCAGAATCACTCTTGAATGTTGTTGACTTCATTCCCCACCTGTGCGTTTCCTTTCTGCCTCTGGCCATCCCGAGAAGCCTGGTGCATGCCCATGCATCTGAGGGGTTTAACCTGGTTGATGAATTCTGGTAGTTGTTCTCC…	EG887604		#N/A	#N/A
Ssa#S35509463	0.0309201	5.78237e-05	-0.884276	-0.782011	-0.772497	-0.893155	-0.891137	-0.876593	-0.729964	-0.719531	-0.546625	-0.626133	-0.732248	-0.477837	-0.538974	-0.305358	-0.351131	-0.225006	-0.314344	homo sapiens checkpoint with forkhead and ring finger domains transcript variant mrna	E3 ubiquitin-protein ligase CHFR	AAGTCTGACAATTTATTTGAGAAATTACATTAAAGACACATCTCATCCACAGACAGCCGTGCAAAGCATTTCTCTGTACACAAAGTAGATGACGTCTCCATTCTGCAGCATATGAACCTGCTTTTTCACCAGCTTTGACATGTTAATCACTGTACCATTGGGGCTCGTGTCCTCTAGCCACACCAACCCTGATCTCTCATCCTGGACGATCTTACAGTGATCCCCCGAGACCAGTTTACTAGCAGGAAAGGAAAGATCACAGCCTTTTCTTCGCCCGACAGTGTATTCCCTGTTGACAAGCAATACTTCCGATTCAGTGTCCACTTTTACTAACTTCCCCCATGGTTGACTTCTTCCATGAATATCCATTTCCAAAGCTGATACGTTCCAGTTTTCTAG…	EG795841	si:dkey-69h6.7	#N/A	#N/A
Ssa#S35670869	0.0310265	5.89438e-05	0.233868	0.204417	0.17354	0.188733	0.154546	0.067729	0.0238934	0.0821104	0.0964794	0.0401793	-0.0510654	-0.0852108	-0.0895605	-0.0725918	-0.113506	-0.322914	-0.256437	tetraodon nigroviridis full-length cdna	tropomodulin 4	GGGGGGACATCGCAGCTATTCTGGGAATGTACACACTGATGAGCAACAAGCAGTACTACGACGCCTTGGGCACCACTGGTACCATCGCGAACACAGAGGGCATCAACAGTGTAGTAAAACCAGATGCATTCAAGATCTTCCCAGAAGAGCCCCCCAACCCCACAAACGTGGAGGAAACCCTTCAGCTGATCCAGAACAATGACAGCAGCCTGTTTGATGTCAACCTCAACAACATCAAGGACATTCCCATCCCAACACTGAAAGAGATCTTTGAGGCGATGAAGGGCAACACTCATGTGGAGTTTCTGAGCATTGCCGCTACCCGTAGCAACGACCCCGTGGCCTATGCTGTTGCTGAGATGCTCCAGGAGAACACCACTCTGCACAGTCTTAACATCG…	EG905587	tmod4	#N/A	#N/A
Ssa#S30241324	0.035519	7.46501e-05	-0.532948	-0.458102	-0.628886	-1.12037	-0.711988	-0.222835	-0.499388	-0.734259	0.41295	0.0432415	0.0770979	0.37128	0.651682	0.640041	0.973862	0.260862	0.687758	danio rerio misc_rna miscrna	PREDICTED: similar to Tripartite motif-containing protein 16 (Estrogen-responsive B box protein), partial	ACTCAGGAGTCAGACTGCTCTCTGCTGGACTGGAGGATCCACACTGCAGACTGGAGAAACTCAATGTGGAACATGGTGGACAGAACAGAATGAAACCTGGACTTAGAAAATATGTCTGTGATCTCACACTGGACCCAAACACAGTAAACAGACTCCTCTCTCTGTCTGAGGAGAACAGAAAGGTGACATGTAGGAGAGAGGAGCAGCCGTATCCTGATCACCCAGAGAGATTTGAGGACTGTGAACAGGTGCTGTGTAGAGAGAGTCTGACTGGGCGCTGTTACTGGGAGGTAGAGTGGAGTGGGGGGGCTGATATAGGAGTGACATATAAAGGAATCAACAGGAGAGGAAGGGGTGAGGACTGTTGGCTTGGACACAATGACAAGTCCTGGAGTCTGT…	DW537385	LOC100333264	#N/A	#N/A
Ssa#STIR20353	0.0360013	7.69442e-05	0.732516	0.660684	0.746418	0.677067	0.620902	0.751464	0.603538	0.696777	0.634569	0.515625	0.424016	0.266276	0.133034	0.260715	0.192588	0.383666	0.401455	Salmo salar clone ssal-evf-516-133 PTB domain-containing engulfment adapter protein 1 putative mRNA, complete cds	engulfment adaptor ptb domain containing 1	GGGGGACCCAAAGCAAGCTCACCACCTGAAGTCGTGTAACAACAACCGTGTGGATAGTTACTGAAGAAAGGAGCACATCCCTGTCATAGCTGGATTCATTTTTGGAGTGTAAAGATGAGTGATATCTCTGACGATGATAATGAGATCTCTTTCGCAGTTAAATTTCTGGGGCGTGTTGAGGTGGTCCGTTCTGAGGGCATGCAGATCCTGAATGAGGCCGTTCAGAGCCTGAAGATGCCTGACATTTTGGAGCACAAAACCAAGTTCATGCTGTACACATGCCCCCTCTCCTCCGTGTCCTTCTGTGCAGTCATCCCGACCACACCCAAAGTCTTTGGCTTTGTGGCCAAACACCCAGCTGCAGACATGTACCACTGTTATCTGTTCCAGAGCAAGAAA…	n/a	LOC100333940	#N/A	#N/A
Ssa#STIR22057	0.0363134	8.61224e-05	1.02835	1.26929	1.06038	1.12449	1.06811	0.933362	0.938714	0.911686	1.16742	1.1439	1.00241	0.627543	0.334212	0.556431	0.269889	0.526303	0.658462	salmo salar cell death activator cide-3 mrna	Cell death activator CIDE-3	TGGATGAGGATGACCGGGCAGACCTGAGCCTGCCACCACTGCCACAGGATGGAAAGATCAAACAACTACAGAGCATCCTGATGGGCAAGACTGCTGTGATGGGCAAGACTGCTGTGATGGGCAAGACTGCTGTGATGGGCAAGACTGCTGTGATGGGCAAGACTGTTGTGTGATCTATCCCAATACTATGAACATGCATCTTTCCCTTCTCCCTTCCTTGAAGTAATCACCCATCTAAATCGATTTTACAGGTGAAAGGTAATGCTATACTACATAGCTTGCACATGTCCAGTGATGGCTGATAAGTAATCACTTCATGGAAAGGAAGAATGGATTGTCAAGATATTCAAACAGGGCTCTGCTCAGAGAGACACTCTAAAATTGCTGTTTGCTAAAAGG…	0		#N/A	#N/A
Ssa#STIR03719	0.0363134	8.54538e-05	-0.163165	-0.155422	-0.0835056	-0.421485	-0.178966	0.248967	0.437877	0.291679	0.508126	0.24992	0.721305	0.32226	0.961225	0.843886	0.746531	0.300721	0.630411	Salmo salar clone ssal-evd-523-356 C-C motif chemokine 8 precursor putative mRNA, complete cds	chemokine (c-c motif) ligand 8	TGGCACTGCATTTAATCTTATCTTCTTTGCCTCGTATTTAGTCCCCTGCCTCTCAAAAAGGAAGTGACAAGGCAGTAGAATATAAAGATGATAGATATTGTAGTGGTTGGCAGGCTATGGGGGTGTATGGAAATTGGACATTGTAATGGCATTCTCTTCTAGGAAATATTAATATAACTCTGGAAGTTCCATCATACATCTTGACAGTATTTATATGAGGAGATGTAACCCTTATGGACTCAGACTACAGAGGAACCAAGACAAAGACAGGTCAAAAGCCAGACTTTCGACACATCTCAAATCATCATGAAGACTACCTGCTTGGCTCTTGGGTTATTGCTGCTGACAGTAACCCAGTCCTATGCTATCCCTCTTGGACTGGAGTCCTCACCTGACAGC…	n/a		#N/A	#N/A
Ssa#S30235179	0.0363134	8.62347e-05	1.07481	0.999152	1.43856	1.30676	1.29763	1.20802	0.944854	0.917465	1.15375	1.0248	1.05422	0.455034	0.348637	0.590692	0.222545	0.648798	0.489916	danio rerio endonuclease domain containing 1 mrna	PREDICTED: similar to endonuclease domain containing 1	ATAATGATGAACAATTGGTATTTTATTTAACAAAAATACAATTTGCATGTGTTACAAACAGTCAAATGTACCATTGTTACAATTATAGTGTTGTTCAAGATTAAATTAGCATTAGCTAGCTGATATAGCATTAGCATCTACCTTGGAACACATAGAAAGGTGAACCATAATATCCAGGACCACTGAGTCTAGTCTCTAGATCTTTCACAGTCAGCGTTTGCACTTTGCCATTGTTATCAGGACCAACATACCCTGCAGACTCTGTAGTGTGACTCTTAGTAACACAACAGTATGCGCTCCAGTAGTACTTAGCCACTTTTACACCATCACCTATCTGGGTGTCACCAGGCACTACACCTGTGACCACATAGGCCTCGGAGCAGGTGTTATTCAGTAATT…	DW531591	LOC561636	#N/A	#N/A
Ssa#STIR19774	0.0363134	8.42558e-05	0.438446	0.372837	0.330328	0.293334	0.624568	0.506674	0.224527	0.533434	0.000757217	0.100635	0.136984	-0.385753	-0.192748	-0.419765	-0.748424	-0.352667	-0.227879	-	sialic acid acetylesterase	TTCGGCACGAGGACTTAACCTATGACCAGAGAGTGTCTGTCACTCAATCCAAAGACATCTTTCAGATTTGCTGCTCAGTGGTGAGGGCACCCTGTGACTCTCTGTCACTGTGGGTCCCAGCTCCCATACTGCAGTGGGGCGTTAGCGCTGTCCAAGTGTCCACGAATTACTGTTCCATGGACAATGTAGCCGGCCTGCGCTACGCATGGAGGGACTGGGCTTGTGACTTTAAGGCATGTCCTGTTTACAGTGCTGATGGGGTTCTACCTGCACCTCCCTTCACTCTCAACCGCTGGCCAGACAAGCAGTGAGACGAGAACCCCCCCCCCCCCCTGCTAGGAATGGATTATTCCACCCAAATATGGTAATGGTGGTTAACGAGATGCACTTGTGTCAAGA…	n/a		#N/A	#N/A
Ssa#S31973939	0.0382599	9.19927e-05	-1.2544	-0.930913	-2.2852	-0.506131	-0.858113	-0.359985	-1.16476	0.214649	-0.539416	0.342814	-0.150644	0.957983	1.48982	0.996991	1.56612	1.32628	1.79472	salmo salar ecto-adp-ribosyltransferase 4 mrna	Ecto-ADP-ribosyltransferase 4	CCAAAATATACAAAGATTTTAACCAAGCATGTTTTACCAACAAGAGCATCTACACTTCTTCTTTCACGTTCCACTCCCTGCATTTCCTGCTGACTGAAGCTATTCTCCTCCTGAAACAAAACCCAGACCAACAGGGCTGTTACACCACATACAGAAGAACTAAATTGAACTTTACAGGTGAAGTGAACAAGGAAATCCGTTTTGGCTCATTTGCCTCCAGCTCTTTCCTAAAGAACTTGACACATTTTGGAGAGAAGTCCTGCTTTGAGATAAAGACATGTTTTGGTGCTTACCTCAAATCCTACCCAGTGATGGGAGATTATGAAAAGGAGGTGTTGATTCCACCCTATGAAGTGTTCAACATTACAGCCGTGATCAAGAAAGAAGAAGTGAAGGATC…	DY702729		#N/A	#N/A
Ssa#S18849379	0.0406962	0.000104153	1.16382	1.01855	1.33763	1.1379	1.25361	1.11105	1.02752	0.9919	0.947602	1.08607	1.18496	0.472846	0.567929	0.833591	0.515389	0.56271	0.672639	danio rerio si:dkey- (si:dkey- ) mrna	Si:dkey-14d8.7 protein	CTGAAAGCCATGAAGAGAGCCGACGTCTTTATTCTGCTTCTTGCTGGTGTGTTGGTCAATGGAAAAGACCTCCGCTGGCAGAACAGCTATGACCAGCCGTTAGATTTTAATTGCCCCTCAGGGCAATCCATCTCTCGCATAGTGAGTGAGCATCACAACAAACATGAAGACCGTCTGTGGGACTTTGGGTGCAAAGCCACGTTTGACTCAGCAACTAACTGCTTCACATCTTCCTACGTAAATGACTTCGACAAACCTTTCAGCTACCAATGCCCAAGCCACCAGGTCATCACAGGGATGAACAGCTATCATGAGAACAAGCATGAGGACAGAAGATGGAAGTTCACCTGCTGTGGAACCAGCAACTTCTGTACTGATACCTGCCAGTGGACCAACTAC…	CB510679	si:dkey-14d8.6	#N/A	#N/A
Ssa#STIR29588_S	0.0406962	0.000103984	0.232565	0.396987	0.206766	0.392404	0.035223	0.775132	0.797482	0.475834	0.69987	0.54444	0.59132	1.2986	1.41424	0.860858	1.23873	0.922452	1.29699		Tissue factor pathway inhibitor 2 precursor	CTGCTACCGGCGCCANGGGCGGCCGCGGGATTCGATTAGCGNGGGTCGCGGCCGNAGGTACACAAAAAAAATACAGCTAGTGTAGGTTGATTCCCATTTGGGTGGTTGGTTCGCTATTTTCAACAGTGCATCACAGTTAACATCTATAGAAAAGGCAGTGCAAGTAGCTAGTTACTTCTGGTAAAGTAAAAAACAAACATACAAATCAACATTTCAATGTCTGTTAATTTACAGTCAATTCATGTGTCTCTTTGAATAAAAATCACTGAATCAAATTTTTGACCATTTAATACCGTTATTAGACTTTATTCTAATGCGTTTTTTGGCGGTTGTTCTCTTCAAGCCTGTTCTTCTGGGTTTCCATGGTTTCCTAGCTTTAGCACAGACGTCCATGCAGCT…		tfpi2	#N/A	#N/A
Ssa#S18880023	0.0407522	0.000106693	0.687126	0.610407	0.719893	0.584529	0.549769	0.772639	0.517018	0.649324	0.725265	0.561326	0.571077	0.250328	0.243056	0.373929	0.0518951	0.113994	0.255397	tetraodon nigroviridis full-length cdna	putative peptidoglycan recognition protein	CTGTGATACTGGGTCAAGATTAATCCCTCCACTCTTCACAATATCTTCAGTTTTGAACCTCCCCAAAGTGCTCCCAGCCTGTGATCTCTGAGTAGAAGGCGTCTCCAGGACAGGAAGTCTTAACCAGCTGTCTGTGGCCATACAGGGTGAAGTTGCCGACCAGTCGCCCGCCTCCCACAGCACAGGATGCCAGACGATCTCTCACCAGCTGTATGGTCTGCTGCGATGGCAAGCTGGACGTGTAGTCACCGATGAATGACACCCCGTAGCCCTTGGAGTTGTAGCTCTTAGTGTGGGCCCCTTGCCAGTGCCACCCACGCCCCTCATAGAGGTACCCGTCAGAGCCTGCCACAAAGCTGTATCCAATATCGTCCCAGCCCCGGTCATCCTGGTGAAAGC…	CA059493	pglyrp6	#N/A	#N/A
Ssa#STIR09998	0.0407522	0.000108873	-1.37091	-1.57631	-1.60133	-1.45843	-1.68521	-1.66095	-1.36039	-1.34657	-1.32108	-1.24688	-1.32576	-0.932564	-0.853275	-1.21072	-0.961694	-0.933558	-0.899117	Salmo salar clone ssal-evd-543-196 Zymogen granule membrane protein 16 precursor putative mRNA, complete cds	zymogen granule protein 16	GGGGGAGACTAGAAGGACCTTGCAGAGACAGAGATAACAAGCTTTCACAGGTTTTCACACACATCTCAAGATAGCACTGAAACACTGGTTGACCTGACAGAATGTTCTCAATCCTGGTTGTCACAGTGTTCTTGGCTAGCTGCTTGGCAATGCCCATCAAAGACCCGTACTCGTATTCCTCTGCGGTGGGTCAGGGAGGTGGGACCCCATTTGCTTCCTACGGTGAGGGACGCATCACAGCAGTCAGAGTGTGGGAGACCAACAACAACTACTACTACTACTACTACTACTACAACAGCAACGCCTACATCAGCGGGTTCCAGCTGAGATACGGCTCCACCTGGTCTCCTGTGTTCGGTGGTGAAGGGGGTGAAAAGCAGGAGATGGAGCTGTTTAATG…	n/a	ddr2b	#N/A	#N/A
Ssa#S32008078_S	0.041576	0.00011601	0.857391	0.693089	0.721543	0.702823	0.706249	0.448771	0.522676	0.655674	0.674141	0.734716	0.390953	0.329785	0.106233	0.197415	-0.128935	0.012886	-0.163035		Mid1-interacting protein 1	CTTGTTCATGTACGGGCGGGTGGAGCAAGGAATATAATCAAGAAAGAGTTTGCACAGTGACACTTGGATCATCAGTCAGCCTTAACATCAAACTTTACCTTACTCCACCTGTTTCCTGCAAATCCAAGTCTTGCCAAAACCTCCACAATGATGCAAATAAGCAGTGACCCGGCCAGCAACAAGAACTCCCTCCTCAATGTGATGCACCGCTTCATCGCTGCAACCAACAACATGGATGAGACCATCATGGTACCCAGCCTGTTACGGGATGTGCCCCTGGAGGTGCAGGAGAGCCAGCAGGTTGAGGTGGTGGAGAACGAGCCTCCTTACCCTAACAAGCAGATGGACATGTATGAGCACTACCTCCTCCTCAAGTCCATCAAGAACGACATGGAGTGG…		mid1ip1	#N/A	#N/A
Con_CANDS_04	0.0430056	0.000123493	0.715499	0.862235	0.815612	0.929608	0.78381	0.71236	0.777516	0.747991	0.844771	0.764958	0.777564	0.542878	0.472225	0.589357	0.394961	0.462131	0.55072		AF478472 Delta5Desat 3UTR				#N/A	#N/A
Ssa#S35685217	0.0431359	0.000126765	0.298674	0.213396	0.273242	0.248018	0.283456	-0.023469	0.0373096	0.11969	-0.0412016	0.00873852	-0.14077	-0.319656	-0.143631	-0.0424366	0.145602	-0.140601	-0.0761166	danio rerio zgc:163107 (zgc:163107) mrna	hypothetical protein LOC563454	GGGGGGACGCCAAGGTCCAAGTCTACATCAGCGCCCTGCCACTACTGGCTGCCATGAGTCAGGAGAGCTACCTCTATTCCATCCCCAAAGTGGACTCGAATGAAACACTTTATGGAGGAGATCCCAAGTTTTTGGCAGAGATCAACAAGTTATGTGAAACTCTGATTGGACAAGTGCTGGACCACCTCAAGACCTTGGGTAGAGATGAGAGTGTTCATAGACAGGGTAGTCTGGCCTTCTCTCTGTTCGGCTGCCTCCTGGCTCATGGGGACCTACGCAACAACAAACTCAACCAGCTGGCTGTCAACCTGTGGAATCTGAGCCACAAGCAGGGCTACTGCAACACACGCACCTCTGTGCGGACACTAGAGTTCATCAAGCACCAGGCCCAGCAGCCAG…	EG919935	zgc:163107	#N/A	#N/A
Ssa#S35570017	0.0431359	0.00012666	-1.06192	-1.02977	-1.07044	-1.02196	-0.941051	-0.761008	-0.772745	-0.748452	-0.503956	-0.82064	-0.649342	-0.753097	-0.708165	-0.84202	-0.615323	-0.781354	-0.55093	gasterosteus aculeatus clone cfw70-f01 mrna sequence	mab-21-like 2	GGTGGACTATCCGGGAGGTGTGTAAGGTAGTGTCGGACGTCCTGAAGGAGGTCGAGGTGCAGGAACCCCGGTTCATCTCCTCTCTCAGCGAGATAGAGGCGCGCTTCGAGGGGATGGAGGTCATCGCCCCCAACGAGTTCGAGGTGGTCCTCTACCTCAACCAGATGGGAGTGTTCAACTTTGTTGACGACGGTTCTCTGCCCGGCTGCGCTGTACTGAAGCTGAGCGACGGCCGCAAAAGAAGTATGTCTCTCTGGGTCGAGTTCATAACGGCCTCGGGCTACCTTTCCGCCCGGAAGATCCGCTCAAGGTTTCAGACTCTCCGCGACCGTCATCTCGAGCTACCCGGTCAGCCACTCCAGAGCTACCACATGAAGACCCTGCTGCTGTATGAGTGTG…	EG856395	mab21l2	#N/A	#N/A
Ssa#S35694823	0.044286	0.000140243	-0.215685	-0.16007	0.0496941	-0.289306	-0.334021	0.0347157	-0.0138702	-0.00389671	0.0118113	-0.00794887	0.075757	0.137067	0.180756	0.140695	0.214908	0.243266	0.190599	salmo salar clone ssal-evf-510-001 lysozyme g complete cds	goose-type lysozyme	GGGGGAGTCAGAGGAACTTTCATTTACAGGAAATCACCAAGAGAAAGACATCAACATGGGAGTTGGAGTTGGAATTGGTGGATTCATTACATTCTTGACTTTAGCCTCTTGTTTTGGAGACATTACAAAGGTTGACACCAGTGGGGCCTCAGAGATAACCGCTAGACAAGACAAGCTAACTCTCCAAGGGGTGGATGCCTCTCATAAACTGGCTGAGCATGACCTGGTGAGGATGAACAAGTACAAGGAGCTCATCACCAGGGTGGGGCAGAAGCATGGCCTGGACCCAGCTATCATCGCTGGCATCATCTCCAGAGAGTCCCGGGCCGGGTCAGCGCTGGACCATGGCTGGGGAGATCATGGGAAAGGCTTTGGGCTCATGCAGGTTGACAAGCGCTA…	EG929541	lygl1	#N/A	#N/A
Ssa#S35582615	0.044286	0.000137013	1.26994	1.47815	0.994231	0.848846	0.89479	0.888269	0.569126	0.785101	0.317714	0.720859	0.367051	0.306172	0.156492	0.0100164	0.0439286	-0.131495	-0.0261846	tetraodon nigroviridis full-length cdna	Mu-crystallin homolog	GGGGGACATTTCAACAAAGTTGAACTTTTGGAATCGTATCACTGATTCATAAACTGTCTGCACGCTTGAGTTGAGCAAAAGCTTTAGCCACCATGGCTGAGCCACCCGTTCTTATACGACAAGATGAGGTTGAAGATTTGTTGCATTATAAAGATTTGATCCCGCGACTTGAAGTAGCACTGCGGAAGTTTTCCAAACTGGACAGCGCAGAAGTGATCCAGCCCGTTCGTACTACGGTCCCATTACAAAAATACAATGGATTCCTGGGGCTGATGCCTGCGTATTTGGTGCATGAAGACATCCTGTGCACAAAATTGGTGTGTTTCTACAAGAGGGAGAGTGGGTCAACTCTGTCATCAACTCAAGCCACGGTGTTGCTGTTTGATCCTGAGTATGGGA…	EG868993	crym	#N/A	#N/A
Ssa#STIR08424	0.044286	0.000143291	-0.349777	-0.084188	-0.33383	-0.279902	-0.537007	-0.34831	-0.182886	-0.138934	-0.377864	0.132038	-0.19936	0.729316	0.396344	0.19559	0.801726	0.676211	0.804296	-	novel protein containing a sea domain	GGGGGAGCATTCAAGGCTCTGGCTGGCAAAGTGGTCTCGGAGGTGAACAAGATTTTTGCTAAAACCCCAAGCTTCCTTCGTTCCATTGTCAACTCATTCAAGAAAGGATCTGTAGTTACCAACATGACTCTCGTGTTCAGAAACAAATCTTCAGTTCCCAGCGCATTCAGCGCACAGGCAACTTTCACCATCAGTAATACCTCCCTGAACTTCATATCGGACAGCGTCAGTGTTGAGTCATCAGTCAATTCAGGAAGTGCTCCCCGACCCACTGCCTTCTGTCTGGTTGCCTTGCCTCTCACTTTGGCACTGCTAATGGTCCAGTTGCTGGCTAACTAATAGCCTGTGTCATAGCTCCTGTGGCATTGGTTTCACCAATGAACGGTTTTCCAGCTCTCA…	n/a		#N/A	#N/A
Ssa#S18877741	0.044286	0.000142684	0.328072	0.494137	0.686624	0.26652	0.26687	0.310064	-0.242014	0.149302	0.0941448	0.063406	0.0834236	-0.276861	-0.413468	-0.26671	-0.566047	-0.655904	-0.803847	salmo salar set domain-containing protein 3 mrna	SET domain-containing protein 3	AAGGGGAGTGACATTGACTGGCAGTGTACAGTCTGCTGCGGTAGGGAGGTAAAACTAACAAAGCAGTGGAAGGAGGGATGAACCAACCAACAATGTTCAGTTTTTTTAATCTTAATTCTTAGCTCCTTTATTTCTGTGAGTCACTTAAGAGAGACAACactgactgactgactggctggctgactgactggctgctgCTCTTCTTCTGCAATAAGGCCTAGCTAGATGATGATTACACCTATTCACTGTTTACGTCTCCAGTTCCTTCTGCACTCAGGTCCACGTCCACTTCCTGTGAGAGAGAAGCAGTAGCCTTGTCTCCTCCGTTCTCCGTTTGGCCTTCTTGTTCCTGGCTGGTAGGTGGGTCAGCAGCGTCTGGCGTGGTGAACTTAGCATCCA…	CA058541	setd3	#N/A	#N/A
Ssa#S35567761	0.0454739	0.000150103	-0.373557	-0.366624	-1.04829	-1.00893	-0.904419	-0.78025	-0.611899	-0.853084	-0.538766	-0.256749	-0.10699	0.406092	0.286316	0.256879	0.328044	0.323061	0.817951	salmo salar type i cytoskeletal 20 mrna	novel keratin protein (zgc:110712)	CCACAATCATTTTCACTTTTAATTGCACTGGCCAAAGATGTTAAAATGAGAGACGTCACCTGGTGGCAACAAATGGAACAAAAGGAAAAGCACACTAGAAATAATATTCCATTTACCATATGATAGAGCCATATAAGAGTTATAAGGTAATGTGAGTAAATTACATCAGTTATCATTCAGCTGATGCAATCCTGTTAGAAGGGAAATATTACAGTATGCGACCATGACATTATTtatatatatataGACGGGGCTTGAACACCCGTCATCAGGGGTATGTGTGGTCCAGGGGTATGTTTGGTCCGTTACCGCTTCACCAGATTCCAGAACTATCTGGCCTTCTCAGTTAGTTCATATCCTGGACCTTCTCATCAACTGAGGTGGACACCACCTTCCCAT…	EG854139	zgc:110712	#N/A	#N/A
Ssa#S35695115	0.0454739	0.000152534	-0.801697	-0.592273	-0.863433	-0.82316	-0.634565	-0.920907	-0.585942	-0.622312	-0.518869	-0.907121	-0.844459	-0.261562	-0.443979	-0.177201	-0.270122	-0.275112	-0.11262	danio rerio rho gtpase activating protein 11a mrna	Rho GTPase activating protein 11A	GGGGATAGTTATGGATTCTCCAACAAGAAACGGAGATCCATCAAAAAGAACCTTGGTTTAGAATTATTGCCTAATACTCTGTTCGGTGGAAGCTCCACTCCTGGACCAGGATACCTTGACCCAAGTGCCTCAAAATCACTCGACTCCTCCCATAATGCTTTGGCCTCAGTTGGGAGGTCCAGCGGGCAGTCTGCCAGCTCTGCAAGGAGAAAGAGCAAACGACTGAGTCACCGACATTTTGTCGACAGAGTAGAGTCGGGGAAGGCTGGTTGCTTCTCTCCCAAGGTCGCTAAGAAAGAAAATGTTCGCAAGTCCCTGCGCCTTCGCTTCAACCTGGGCAAGAGCAGCAGAGACCCTGTAAGTGCAGATACCCATGTATGAACCTCACACTGATTATCT…	EG929833	arhgap11a	#N/A	#N/A
Ssa#STIR03988	0.0487483	0.000167858	-0.161181	-0.0760851	0.0400772	-0.166502	-0.0954409	-0.127183	-0.273837	-0.115035	-0.0403843	-0.178318	-0.213669	-0.517363	-0.717022	-0.384473	-0.650407	-0.556112	-0.448288	Salmo salar clone ssal-evf-577-306 Hydroxyacid-oxoacid transhydrogenase, mitochondrial precursor putative mRNA, complete cds	alcoholiron1	GGGGGGCCCAAGGAAGAAGGACAACATGGCAGGACGCGACAGGATTGTGCATTTGCTCAGGCAACTTGAAAAAGCAGCGTGCAGATGCCCTGCCCATTCTCATACATTCCATCAAGCTTCAGGACATGACTGTGGAAGAAAAACGGATTATGCATTTGAGATGGCGAGCTCAAACATTAGATATGGAGAGGGTGTCACACGGGAAATTGGTATGGATCTTCAGAACATGGGAGCCCGTAACGTGTGTCCTATGACTGGACTACATTGTTATGACAGTGTTGCGTCATTCTTAGAGTCCAGATTACTCAGGTTAACTGTTATGTAAAGTGTGCCCTAATGCTAAGAAAGTCTGATCTGGCTGCTTTTAAGTAGGTTAACCCAGGAGAGCACACTAGGAGA…	n/a	adhfe1	#N/A	#N/A
Omy#S23937521	0.0516088	0.000192902	0.0353503	-0.238137	0.372448	0.311964	0.0569305	0.24118	0.296012	0.158282	0.304487	0.125504	0.152272	-0.0845642	-0.126258	-0.0562911	-0.138521	-0.100114	-0.114245	pan troglodytes ces7 protein mrna	carboxylesterase 7	ATGGATTGTATGGCTTTAATTGGGCATATGCACAGCAAGATaaaaaaaaaaaTAGGCTACACAATATCAAAAACAATTAATATATAAAATAGAAGAGCAAACCACTACAGAAAATCTGGAATATTAAAATGGCCAAAATATGATACAAAATAAGGAAAAGGCAAAGAAAGCCTCATATACTGTAACCTAATAGCAGACTGACATCACTGGAGTGGAGGGAAACAACATGGACACTCCTAGAACAGCATTTGACACAGTGAAAATTCAGCTCTACAGGTCATTGTGTGCATCTTTGTGTCCAGCAGTCTGCAGTCCTTTGGGGAAGTCTTCGGTCCAGAACTGGGCTCTCTTCTTCTCTGAGACACTGCCCAGCCCGAGGTTGGCCTGGATCAGTAGACA…	CX253797		#N/A	#N/A
Ssa#STIR22486	0.0516088	0.000212943	1.08563	0.921147	1.07567	0.926967	0.89569	1.09536	0.735514	0.955421	0.900616	0.933818	1.07966	0.274658	0.225759	0.593196	-0.112362	0.247641	0.309664	CEY48E1CCaenorhabditis elegans YAC Y48E1C, complete sequence	collagen triple helix repeat protein	ATCAAGAGGGGAGGGACGCTGTATTACTCCTACACCCTAGAGCCCCTACAGTAGACCCTGTACTACTCCTACACCCTAGAGACCCTACAGTAGACCCTGTACTACTCCTACACCCTAGAGCCCCTACAGTAGACCCTGTACTACTCCTACACCCTAGAGACCCTACAGTAGACCCTGTACTACTCCTACACCCTAGAGACCCTACAGTAGACCCTGTGCTACTCCTACACCCCAGAGCCTCTACAGTAGACCCTGTATTACTCCTACACCCTAGTCTCTACAGTAGACCCTGTACTACTCCTACACCCCAAGCCTAGAGTAATGTCCCACCTCTCATCCACAACAATCTGTCAAAACTCTGACTTCACTCTGATTCCAAACACCCTCTACACCAGCGTT…	n/a		#N/A	#N/A
Ssa#S35700479	0.0516088	0.0001967	0.689572	0.734885	0.767035	1.00942	0.639758	0.570881	0.524706	0.53074	0.781902	0.565998	0.65135	0.406865	0.259424	0.216638	0.090457	0.110123	0.269775	tetraodon nigroviridis full-length cdna	Gap junction Cx32.2 protein	GGGGGAGTTGGCTACAGTCTCCATAGGGTCAGGACAAGAAAGCCATTGAACATCAGCAAACATGGGGGACTGGGGTTTTCTTTCCAAGTTACTGGACAAGGTGCAGTCTCACTCAACAGTCATCGGAAAGATATGGATGAGTGTCCTGTTCCTGTTCAGAATCATGGTCTTGGGTGCCGGAGCGGAGAGCGTGTGGGGCGATGAACAGTCTGGTTTCATATGCAATACGCAACAACCTGGTTGTGAGAATGTGTGCTACGACCATATCTTCCCCATCTCACACACCCGCTTCTGGGTCATGCAGATCATCTTTGTCTCCACCCCAACTCTTCTATATCTGGGCCATGCCATGCATGTCATCAGCCAGGAGAACAAACTGAGAGCCATACTGCAGAGCCA…	EG935197	cx32.3	#N/A	#N/A
Ssa#S35533067	0.0516088	0.000208386	-0.64443	-0.62217	-0.638722	-0.617748	-0.49819	-0.674925	-0.591185	-0.580057	-0.604255	-0.527079	-0.478332	-0.453877	-0.292649	-0.310601	-0.298933	-0.35937	-0.406368	salmo salar clone ssal-evd-527-287 lyr motif-containing protein 4 complete cds	LYR motif-containing protein 4	GGGGGAATCATAGTGCTTACATTAACCAACATGGCGGCATGCAGCAGAACGCAGGTGATCTCCTTGTACAGGATGCTTATAAAAGAGAGCAAGAAATTCCCCTCTTACAATTACAGAACATATGCCCTGCGCAGGGTAAAGGATAGCTTCAGGGAGAATCTCCATGTTGACAACCCAAAAACTCTGGATATGCTGCTCAACCAGGCCAGAGAGAACCTTGCAGTCATCAGGAGACAGGTGTCCATTGGCCAAATGTACACTGCTCAGAGGACCATTGTGGAGGAAACTGGAGTGCACAGGGACCTCTGAGTTTGTAGTGGTGGTGTTGTTGATTGTTGTTATCATAGGATGTCTTGGACCACATTTTGGACAGTTAGTCATGTTTTGCTATGGTAACAG…	EG819445	si:ch73-86n6.2	#N/A	#N/A
Ssa#S23870227	0.0516088	0.000208195	0.156825	0.198839	-0.00555038	0.0125589	-0.0110989	0.17974	0.0723896	0.0936556	0.0439348	0.110023	-0.0360212	-0.150513	-0.259297	-0.172701	-0.1728	-0.203877	-0.105758	tetraodon nigroviridis full-length cdna	skeletal muscle actin 3	GTAAAGTTCTTGTAACTGAGCTTCTTCTAAAAGAAAACCAGAACCCACCAAGATGTGTGACGACGACGAGACTACCGCTCTTGTGTGCGACAATGGCTCCGGCCTGGTCAAGGCTGGCTTCGCCGGTGACGACGCCCCCAGGGNCTGTCTTCCCCTCCATTGTCGGTCGCCCTCGTCACCAGGGTGTGATGGTGGGTATGGGTCAGAAGGACTCCTACGTAGGAGATGAAGCTCAGAGCAAGAGGGGTATCCTGAACCTGAAGTACCCCATCGAGCACGGTATCATCACTAACTGGGACGACATGGAGAAGATCTGGCACCACACCTTCTACAACGAGCTGCGCGTTGCCCCGAGGAGCACC	DN165123	acta1b	#N/A	#N/A
Ssa#CL124Ctg1	0.0529491	0.000223456	-0.16285	-0.219419	-0.176489	-0.206854	-0.199529	-0.0393267	-0.122947	-0.149824	-0.177908	-0.134155	-0.102417	0.10354	0.126091	-0.0896006	0.0401087	0.0328646	0.0976295	salmo salar clone hm4_0808 dead (asp-glu-ala-asp) box polypeptide 21 partial cds	DEAD (Asp-Glu-Ala-Asp) box polypeptide 21	ACAAACTGGACCTGTCTCAGTTGAAGCATGTTGTATTAGATGAAGTGGACCAAATGCTTGATATGGGCTTTGCAGAACAGGTGGAGGAGATACTGTCTGCCTCTTACCAAAAAGACTCTGAGACCAACCCCCAGACCCTGCTCTTCTCTGCCACATGCCCATCATGGGTGTATGATGTGGCAAAGAGGTACATGAGGCCAACCTATGAGCATGTGGACCTCATTGGCAAAAAGACCCAGAAAGCAGCCACCACAGTAGAGCACCTTGCCATAGCGTGTCACTGGTCCCAGAGGGCTGCAGTCATTGGGGATGTGGTGCAGGTTTACAGCGGGAGCCACGGCCGCACCATCGTCTTCTGTGAGACCAAGAAGGATGCCAACGAGCTGTCAATGAACGCCT…	0	ddx21	#N/A	#N/A
Ssa#STIR00030_2	0.0530828	0.000228479	-0.23565	-0.331985	-0.245646	-0.232253	-0.227587	-0.161751	-0.162103	-0.132289	-0.084281	-0.0787039	-0.239253	-0.11679	-0.115884	-0.00736999	-0.0373192	-0.0563021	-0.0234137	Salmo salar clone ssal-rgb2-555-097 Tumor necrosis factor, alpha-induced protein 8-like protein 2 putative mRNA, complete cds	tumor necrosisalpha-induced protein 8-like protein 2	GTTGAAGCTAGTCGACTCCCACCTCACGGCCAAATCTCATGGTCGCATCAACCACGTATTCAACCATTACTCCGATCCACAGCTTCTGACCCAGCTGTACAACCCTGATGGACCATTTAAACCCAACCTCAACAAAATCTGCACCGGCCTCAACCGTCTGCTAGAGGAGGGGACGTTATGAGAGTGTGAGCAAGTCTATGACTGTGAGAGAGACACTGGGAGATCTGCTTGAAGGGGTCTGCTTAGAACTCAAGAGAGGACTGTGGAAGGACAGGAAGTGTCCATGCTCCAAATGAGAACTGCCGAGATTTGTGACCCAAGATTTACTTGATGTAGTCACTCACTGATCTGTTATTTTCCAAAAAGGGTACTGCCCAGAGTGAAAAAATATGAGAATAT…	n/a	tnfaip8l2b	#N/A	#N/A
Ssa#S48402973_S	0.0538711	0.000238269	-1.10372	-0.643487	-0.725226	-0.578207	-1.06771	-0.410183	-0.446303	-0.459366	-0.394556	-0.67623	-0.0195131	0.136214	0.0618324	-0.0388956	0.0588317	0.518544	0.0647092		hypothetical protein LOC791196	GAATGGAACAATTTTATTGACACATcaaataacataaaacaataaaaaatgtaaaaTGCCGCTTTACTTTCATCACAAATTATAATCTTTAATGTTTGAATATATTTTGAATACATTAGGTTTACTTATGCGGTAAAGTGTTTCTAAAATGTACGTAAAGGCTTCGAAAAATACATTTTAACTACCCAAAATTGTCTTGATACTAAAACCGTTACTTATGACGCATGCAATGCATTGGACAGGAATTCTAAGTGTTATGCTAATGTCATTTATGGGAACATAGCCTGTATAATTATCTCTTCCCTACTCACCAGAGATCGCTTCTTCATGCATTCCATCACCATGAGGAAGATCTGCTGGGCCTGACCGCGGTTGTAGTTGAATGTCTTCTGTATGGTG…		trpm1	#N/A	#N/A
Ssa#STIR04950	0.0538711	0.000237178	-0.762547	-0.520473	-0.348023	-0.45953	-1.26683	-0.277652	-0.642334	-0.756927	-0.117951	0.199586	-0.270854	0.520142	0.368741	0.366604	0.792853	0.506146	0.697251	Salmo salar clone ssal-eve-522-230 E3 ubiquitin-protein ligase LINCR putative mRNA, complete cds	lung-inducible neuralized-related c3hc4 ring domain protein	GGGGGAGAACTACTCAACCTACTGTAGGTGTACTATGTGGCTATGCATTACATTACAGAGGATACGAAGAGCTACATGTATAAGATGGTCAGCAGAAGCCTTGAGCCTGAGCCAGCACACGTTTGTGGACCCCGCTGCCTGGGCCGCTTGACCTTCCATAGGGAGGCGGTGGGGGCTTTGGTGAGCCTGAGCCAGGGTGCCAGACGGGCAGACAGGACTGGGGACACCTTCAGACATGGCCTGGTGTTCAGCAGCCGCCCGGTACAGCCCCAGGAGAGGGTGCGTCTGCGAGTGGAGCGGTGTGGGCTGAACTGGTGTGGAGCTATGCGTATAGGCTTCACCACTGTACCTCCAATTGCCAGAGACTTGCCCTCCATGGCCATCCCAGACCTCACAAAC…	n/a		#N/A	#N/A
Ssa#S35534582	0.0538711	0.000236842	0.524345	0.404978	0.307247	0.418051	0.397212	0.400039	0.308115	0.462107	0.281409	0.23849	0.305637	0.047184	0.194785	0.174822	0.0431871	0.094326	-0.00228691	gasterosteus aculeatus clone cnb11-d03 mrna sequence	novel asparaginase protein	AAAATTGCTTTAATGAAGTTTGTTTTTTCCTCAGGTTTTAATTATTACAAAAACATCCATAATCCATTAAACATTTACATAGAACATTAAACCATTTGAAAACTCTCAAACTGACCAAGCTTTTGTCAAATATATTCTGTGATAAAATGCCACAACATTTTGAAAACACAAACACATATAGATTTCTCTGGTCCTTTAAATTCTCTTGCCAACAGAATTGCAGTAAGTAGGCTCCATTTGTCAATCTGGCACTGTGTTCCGCAATAACACTTTATTTCAAATCTATGTATcccccctcccccAACAAAATTTAGATTAAGCTGTTATTGTCTTAGTGTCTCTTTGAACTCTTCTTTTGGGTTCAAACCATACCACAGAACCTCTCTCTCCACTGCTGCC…	EG820960	LOC570552	#N/A	#N/A
Ssa#STIR16502	0.0544164	0.000242296	-0.323162	0.00503492	0.114954	-0.201425	0.288735	-0.319679	-0.188236	-0.284899	-0.277554	-0.403086	-0.421939	0.254672	0.0607328	0.0236969	0.174096	0.243337	0.0142717	Salmo salar clone ssal-rgf-534-080 LTS8 homolog putative mRNA, pseudogene cds	riken cdna 9930021d14	ACTGAGAGTGAAAGCCGGCTCCTGTTCCCAGGTTGTATTCAGTGTTTTTTGGAGCCGGCGACACTCCGGTTTCTTAGCAGGGATGAGAAGTAGCACTTTGTTTCCCTGATCAGCGCTGGTATGGGCTGCCTGAGACTGGATGATGGCAGGTCACTCTGGCAGGTAGTAGAAGCAGACAGACACACAGATGTTACTAGGGAAGCAGATGTCTATGCAGAAGTAGACTAGACGCTGTTTACCTGGACCTTCACAGAGCGAGAGAGAAGGTCTGTTACTGAACAAGCAGTTTGGTAGAAAAGACCAACAAAACCCGAAAGTATGCAAGTCATAACTACTGCCTGCTAATGGAACCCTATCTCCATTGAGTTTTACTCACTTGGTGATTCAGAGTAGCAAATT…	n/a	im:7138263	#N/A	#N/A
Ssa#S35547395	0.0575107	0.000266317	-0.122525	-0.162799	-0.0542364	-0.163688	-0.235046	-0.075676	-0.204805	-0.262491	-0.271956	-0.34747	-0.219696	-0.388311	-0.299882	-0.454143	-0.432383	-0.445306	-0.44204	tetraodon nigroviridis full-length cdna	28S ribosomal protein S24, mitochondrial precursor	GGGGCATGTCACTGCAGTATGCTGCAAGAATCGGGCAGCACGTATCCGAGTGGGGAAAGGAGACCGACCACTGACCTACGAGCAAGCCCTCCACCCCCACCACATAGGCCATCGCAAGGGATGGCTTTCCCAGCACACTGGCAACTTACAGGGAGAGGGAGGAGCATCCGATCGTACAGCAGAGGACGTGTTCGTGCGCCGTTTCATCTTCGGCACCTTCCATAACTGCCTAGCCAATGAGGTTGTGATAAAGCGGCGAGGGAACATGCTGGTGGTGTGTGCCCTGATGTTGCAGAAACTCCCTCCTCAGAAGTTCTACTTCCTTATTGGCTACACAGAGACACTGCTCTCCCACTTCTACAAGTGTCCCGTCAAGATGGAGATCCAGACCTTAGCGGA…	EG833773	mrps24	#N/A	#N/A
Ssa#S35591048	0.058645	0.00027619	-0.761193	-0.372055	-0.450713	-0.628591	-0.699942	-0.33667	-0.379335	-0.357525	-0.571394	-0.499593	-0.389016	-0.173495	-0.211256	0.0402927	-0.09694	-0.0988388	-0.0630655	homo sapiens chromosome clone rp11- complete sequence	envoplakin	NCGGGGGGGAAAATGCCCATTTCAGAGTTTGCACTCCTTGTCGCAGGTGAAAAAGAAAAACAGCCCAAGTTCAACTCAATCACATCAAAGCCAGCATCCTCGCTAAAGTCGTCCCCAAGCAGCGTCCCTGTTCCTGCCCCTAAGGAAAGATATCCTATCGCTGGTGTAATTGACACAAACACCGACACATGCTTCTCCATACGCAGTGCAGTGGCCCGCAAGCTGATCGAAAGCGGCACGGCACAAAAGCTGTTGGAAGCACAGGCTGCTACAGGGGGCATCGTTGACATCAGCAACAAGGAGAGATACTCAATCCACAAAGCAGCCGAGAGGGACCTCATCGAGTCGAGCCAACTGCAGAGTCTACTCAATGCCCAGAAAGCCTACACTGGCGTGGAG…	EG877426	si:ch211-157f15.1	#N/A	#N/A
Ssa#STIR13397	0.0594579	0.000288972	-0.0697947	-0.0634089	-0.0467529	-0.0431128	-0.0519295	0.0842457	0.0324335	0.152443	0.112277	0.163337	0.0688906	0.0807476	0.099432	0.0381126	0.209476	-0.0348625	0.0490227	Salmo salar clone ssal-evd-507-312 Mediator of RNA polymerase II transcription subunit 19-B putative mRNA, complete cds	mediator of rna polymerase iisubunit 19 homolog	TGGCAAGAAAGTCAAGGAGAAGCTCAGCAACTTCCTGCCAGAGTTACCAGGTATGATAGACTGGCCTGGTACCCAGGATGGCAGTTCGTTGCGCTCTCTGATAGAGAAGCCTCCAGTGTGTGGCAACTCCTTCAGCCCTCTGACCGGAGCCAGCCTCACCGGCTTCAGACTGCACACCGGACCGCTACCGGAGCAGTACCGACTGATGCACATCCAGCCTCCTAAGAAGAAGAGCAAGCATAAGCACAAACACAACCGACCACAGGATCCCATACCGCAAGAGACGCCCTCAGACTCTGACCCCAAGAAGAAGAAGAAGAAAAGGGATGATGACCCTGACCGCAAGAAGAAAAAGAAAGACAAGAAAAAGAAGAAGAACCGCCACAGTCCGGACCACCC…	n/a	med19b	#N/A	#N/A
Ssa#STIR20649	0.0594579	0.000290496	0.685894	0.801622	0.634906	1.02888	0.783902	0.855303	0.827493	0.763815	0.712477	0.781982	0.795009	0.280664	0.516017	0.459363	0.377696	0.37735	0.544676	Salmo salar clone ssal-eve-548-005 Myosin light polypeptide 4 putative mRNA, complete cds	myosin light polypeptide 4	TGGGCGGGCCCTTCAGTCACGGTACGATTAGCTGATATCAATCGTATCGGCATTACGGCGGGGGTGCCCTGTATCACTCGCTCGCTCTCGCCTCACATCCGCACACATTGACGTGGCAGTAGGTATACTGGCAACATGGCCCCGAAAAAAGTGGAACCCAAGAAAGTAGAGCCTAAGAAACCAGAGCCCAAAGCAGAGGCCAAGGCAGAGCCAGCAAAGGCCCCTGAACCTGAGCCTCCCAAGGAGCCTGAGGTGGACCTCAAGAGTATCATTCTAGATTTCACGCTGGACCAGATTGAGGAGTTCAAGGAGGCGTTCACCTTGTTCGATGAAACACCGACGGGCGAGATGAAGATCAGGTACGCCCAGTGCGGAGACCTAATGCGGGCCTTGGGTCAT…	n/a	cmlc1	#N/A	#N/A
Ssa#S35550837	0.061918	0.000312483	-0.495532	-0.715305	-0.52073	-0.791308	-0.796947	-0.648717	-0.379613	-0.375116	-0.396163	-0.408354	-0.295277	-0.112253	-0.195112	-0.0830555	0.0278139	-0.19765	-0.258876	monodelphis domestica zinc finger protein 420 mrna	PREDICTED: similar to zinc finger protein 91	GTGTTCAAATCAAGCTTTATTTATACAGCATATTTCAGACATGGATGAAACACAATGGCTTCTCTCCTGTGTGTGTCCGCTGGTGTACTATCAGGCTGTTTAGCTGAGTAAAACCCTTCCCACATTGATCACAGCCAAAAGGTTTCTCTCCAGTGTGTATCCTCTGGTGTGATTTCAGAGTTTGTAGCCGAATAAAACTCTTCCCACATTGATCACAGCCATAAGATTTCTCTCCAGTGTGAATTCTTTGATGTATTTTAAGGCCTAGTGAAGAGTTGAATATTTTCCCACAGTCAGAGCAGCAGTGAGATTTCTCTCCTGTGTGAACTCGCTGGTGTTTCTTGAGGAGTTCTGATCTGGAGAGACTCTTCTCTGCCTCGTCAGCATCATGATGTTGTT…	EG837215		#N/A	#N/A
Ssa#S35596804	0.0629934	0.000326288	-0.302971	-0.48518	-0.419372	-0.24884	-0.55195	-0.375247	-0.498154	-0.329826	0.102595	-0.12479	0.0980859	0.224464	0.483064	0.472082	0.541029	0.189863	-0.00646973	salmo salar clone ssal-eve-546-232 cornifelin homolog a complete cds	Cornifelin homolog A	GGGGGGCTTCATGATTAGGTCCACGTCAGCTCCTGTCATTCTCTCTAAGCATTTGAGAAGGGTGGAAAGGCAGGTCTGATCACCATGCAAGCAAACATAATAGTCCACCAACAGGTGGCAGCACCTGCTATTAAGGGCTGGAACACTGGCCTTTTTGACTGCTGTCAAGACATGAATTCCTGTTGTTATGGTTTCTGGTGCTGTCCTTGCTTAGCCTGCTCCACCACGGGAGAGTTTGGAGAGTGTACCTGTCTGCCATTAGTGGACATCATTGGCCCTGCTTGCATGGTTGGCTTTGGGGCGCCCATCATTGTGCCACCCGCAAGTCTATCCATGCGGGTTGCTGTACGCCACAAATATGGCATTCAGCAAAGCCTCTGTGAGGATATCATGGTGTCC…	EG883182	si:dkey-4c2.7	#N/A	#N/A
Ssa#S30295902	0.0629934	0.000329699	0.349695	0.144824	0.506503	0.287733	0.17273	0.217987	0.223845	0.108695	0.111076	0.174665	0.116896	-0.162095	-0.221618	-0.0514975	-0.283515	-0.154711	-0.0449572	tetraodon nigroviridis full-length cdna	dickkopf homolog 3	CACGAGGATGATGCAGGTTGCAGCGCTTACTTTTTGTTTGTGTTTAGTGAATGGAATCTCGAGCCCGAAGACCATCCCGGACACCTCGATAACTGGTGTTAGTTTCGAGGACCATTTGAATGGAGGTCATGCGACTCTAAACGAAATGTTCCGAGAGGTGGAGATGTTGATGGAGGACACGCAGCACGTACTGGAGGAGGCTGTGGATCAGATGGTCAATGAGAGTGCCAAATCATTGCTTAATATACTGGATTTGCTTCCAAACTACCACAATGAGACCAGTACATATAGGGACAACAGGAACCACACTGTTTACATAGCGGAGAGGATTGACAAGGAAATGGACAACAGAACAGGGGGGACTCACTTCCAGACCCATATCGAGATCAATGGCCAATG…	DW582866	dkk3	#N/A	#N/A
Ssa#S35585522	0.0629934	0.000328735	-0.110154	0.0537901	0.275155	-0.115305	0.182858	0.200377	0.131707	0.225301	0.065341	0.228358	0.0846615	0.410483	0.338378	0.439475	0.435697	0.533467	0.392243	tetraodon nigroviridis full-length cdna	Regulator of G-protein signaling 18	CCCCTGGGAAGCCCGGCTCCCATGAAGACATCAGTCCAGAAAACATGACCACCACCGCAACCAGCAACATATCACCGGAGGCAGCTTTGAGATGGAGCGACGCCTTTGAAGAGCTGCTCAAACATTCAGATGGAGTGGAGACGTTTTCTCAGTTCCTCAGAACAGAGTTCAGTGAGGAGAACATTGAGTTCTGGTTGGCCTGTGAGGAATACAAGACCATCGACTCGGATTCCAGGCTCATCACCAAAGCCAAGCAGATGTATGCTGTCTTCATTGAAGCCGAGGCCCCAAAGGAGGTCAACATCGACTACGCCACAAAGGTGGCCATTCGGAAGACCATCGCCACACCGACGAATACCTGCTTCGATGCGGCACAGAGCAAAGTCTACAGCCTGATGA…	EG871900	rgs18	#N/A	#N/A
Ssa#S31980174	0.0633117	0.000339904	-0.233793	-0.0929012	-0.155864	-0.266647	-0.17675	-0.214543	-0.0941162	-0.139434	0.0652332	0.106927	0.131303	0.0963793	0.18525	0.192307	0.106648	0.0341139	0.310065	salmo salar clone bac complete sequence	Matrix-remodeling-associated protein 8 precursor	CTCTGGAGAGCGCCGGCAGTATGGACCACTCTTCCCTGTGGACAAGATGAGTGTCTCTGAGGATGCCTTCTCTGTAGGGGATTTCTCTCTGACCATCACTAATCTCCAGCCTGTCGACAAGGGCCTGTACTCCTGTCACCTGCACCACCACTATTGCGGCCTGCACGAGAGACGCATCTTCAGGCTCATGGTGGGGCCTTCACTGCCCCCACCTCCTCCGGTCCTCACCGCTGCCCCTGTTGCCCCTGCTGTCCCGACTGTCCTTGTTATCCCCCACACACTCCCCAATGATGACCCAAGCCCTGACGTGGTTGAACTTGAGAGACCGCAGGTAGTCAATGTCATCCTCCCTGAGCACGCAGGGCACTTCTTCCACCAGATGGGCTACTTCCTGGCTAC…	DY708964	mxra8b	#N/A	#N/A
Ssa#S35536131	0.0633117	0.000345801	1.11004	1.04645	1.02161	1.09399	1.07507	0.773652	0.931932	0.81041	0.933207	0.78828	0.735172	0.918984	0.666249	0.639846	0.997495	0.722767	0.532644	danio rerio myosin viia mrna	PREDICTED: similar to myosin VIIa	CAATTCAATACAGCATTTTAATTACAAAGCTAGGCAAAAGGTTTTAGACCAACTGAAAAGCAATATAATAATTAAACTCCTCCATCAAATGACTAGTTCTATCAATTAAATTAATCTTCCTTGTCCTCCATATTTCCCAGCAGGCATTAGGTAGGGAACATGGAGTTATTTCTGGGTCGCACAGCCTGCCTCTGCATCTCGTACATGTTCACATAAGATGATAAGAGGTCATCCATTTTGTAACCCAATGAGGTCTCACAAAGTAAAGTGTTCCCTTTGACCAGGTTGCCAATGGTGATGTGGAAGTAAGTGCTCCCGCTGGACCAGTTGGTGATGCGGTTGAACGGGTGCATGACCAGAAACTCCTTTGTTTTGGGATTGATGAAGTTGACTCCTTGC…	EG822509	myo7bb	#N/A	#N/A
Ssa#STIR39740	0.0643084	0.000357778	1.12092	1.16792	0.969841	0.9306	0.855072	0.821503	0.75185	0.843899	0.879276	0.704016	1.13551	0.0986719	0.136736	0.702364	0.0144854	0.182744	0.0263586	danio rerio si:dkey- (si:dkey- ) mrna	Hemagglutinin/amebocyte aggregation factor precursor	GCACGAGGAACAGACCCAATTTCTATATTCTGCTTCTTGCTGGAGTCTTGGTCAACGGGCGAGAACTCCGATGGGAAAACCAATTTGACCAGCCCTTACACTTTAACTGCCCTTCAAGACAATCCATCTCCCACATAAAAAGTCAGCATGACAACTTCTATGAAGACCGTGTGTGGGACTTTGAGTGCAAAGACACATTTGTCTCAGAGCCTGAGTGCCACTGGTCTCCTTATGTAAATGACTTTGAACAAGAGTTCAGCTTCAAATGCCCCAATAACTATGTCCTCACTGGGGTGAACAGCTTTCATTCCAACCCCCATGAGGACAGAAGGTGGAAGTTCTACTGCTGTCGAGTCAACAGCTACTGTAACCAGGACTGTCAGTGGACCCCTTACGTCA…	0	si:dkey-14d8.6	#N/A	#N/A
Ssa#STIR09333	0.0643084	0.000357222	-0.192163	-0.219518	-0.148631	-0.154273	-0.0904369	-0.178551	-0.0660849	-0.0517788	-0.312863	-0.169336	-0.194506	-0.0450544	0.156487	0.1645	0.121974	0.0692863	0.0694132	Salmo salar clone ssal-rgf-509-232 Splicing factor arginine/serine-rich 11 putative mRNA, complete cds	splicing factor arginine serine-rich 11	GGGGTAGAGGAAGAAGAGAGGAAGAGCAACTCTGATTCGGTGTCATCCCCTAAGCCCCGGGAGGAGTCTGAAAAGAAGCCTGTAGAGGAGAGTGGCAAGAAGTCCAAACAGAACGGAGATGACCACCATGATGAGGACGACATGGAGATGAGTGACTGAGTGCACCCAGAGAGACCCAGCCAGATGACATCATGGATCACTCAAAACCTTAAATGAATACTTGCAGGTGTCTGCTGTTTTGTAGTCTTATTGGAGTTGCATTTTAGAGACCGGTTAGGGAAAATCTTGTTCTGTTAGGAATAGCCAGTTTATTTCTGTAGTGGACATTACCAGTGAGCATGTGTAGAAATTTGGCCCAAATGAGTACCTTTTTTGTAAAAGATGACAGTTTTAAAAATG…	n/a		#N/A	#N/A
Omy#S15317515	0.0643084	0.000358881	0.284506	0.402526	0.225888	0.125016	0.167002	0.333877	0.406016	0.400297	0.306318	0.563674	0.538481	0.500949	0.803174	0.920044	0.749265	0.747432	0.725717	oncorhynchus mykiss type i keratin e7 mrna	type I keratin E7	NAagtcttcttgtctttgtatctttcttctctgtcttgtgtctattgtcgctgtcttctcctctTATTCCTTTGTTCGTTGTATCTCATTATCTTTTCTTTGTCTCTTTTTTATGTGTTCTCNCNAAANAAAAAAAGTTTGTAGATAGGAGAGAATGGGACACGGGATAGACACTTGAACGGTACATTTATTAGGATTAAGCCGGGTCCAACGGCTCGTCCATATCTGATCGGCTTGCCACGATGACCAGTAGCTAATCACTTGGGGCAACGAAGAAAAGATCCCGTACAGCAGCAGTTGAAACCAGCTCCAGGGCATGTCAACAGCCTGGGACAGGAGCTGGTCCGCATGAAGACGGACATCGAGAGGCAGCCCGGCGAATACCGCATGCTCCTGGAC…	BX300680	zgc:92061	#N/A	#N/A
Ssa#STIR12667	0.064785	0.000372071	-1.09682	-0.750891	-0.710076	-0.89064	-0.735242	-0.862005	-0.357728	-0.466073	-0.61603	-0.0209789	-0.370838	-0.398382	0.027194	-0.158354	0.0748043	-0.0619736	-0.295392	Salmo salar clone ssal-rgf-507-188 unknown large open reading frame mRNA, novel cds	tryptase gamma 1	GGGGGCAGCCTATCTGTGTGGACCAAGGAAGCAGCACCTTCAGCATAGGGACTCAGTGCTGGGTGGCTGGCTGGGGCAGGGGCCAGGGTGGAGCCGAACAGAACTTGCAGCAGTCCCAGACCTCTGTGGTGGATTGTGAGAGCTCTGGCTCCTCTGATAACATCTGCACTGCTGCCTTGGACCTTCGACAGGGTGAAGGGGGTGGTCCTCTGATGTGTAAGCAGGGTGATGCATGGTACCAGGCTGCTGTGTTGACTGTCGACAGCAGCAACAAGACCAGCTCCAGCAAAACACGATGGAGCCGGAGTCCTCGCTCCTCCAACATCCAGGTCTTCACCAAAACCGCTCGCTTCCAGAATTTCCTTCAGACTACTGTGGGCACGTTCCCTTCACCCGTCA…	n/a		#N/A	#N/A
Ssa#S35580780	0.0653843	0.000402686	0.665074	0.649245	0.860895	0.711494	0.638646	0.483299	0.521841	0.32944	0.105505	0.530322	0.510686	0.26665	0.13625	0.0884609	0.453917	0.293618	0.351028	---NA---	B-cell scaffold protein with ankyrin repeats 1 delta 2 transcript variant	GGGGCTAGTCTACCTGTGTGCTATTTGTTTGTAAATGGCGCTATCTTGTGGAATGGGGTGAAATAGACTCGTTTAAGGTAGTGGAGAAAAACACAGCGTTAGTATTTGTAGTGTCAGTTCATCACGTCTGTATTGTCTCTGATGGCAGTGTGTGTTTGCAGTGTTCCAGAAGAAGATGTCACAGAGCGATACTGAAACACTGTATTCTCTACCCACTAAGCAAGCACGCGGGCGAGACGGCATCTCCTCCACGTACGACACATTTGTGCCCAACCAGCCGCCTGGGCTGGAGCAGCTGATTGAGCTGCAGGAGAAGGTGAAGAGAGGCTCTCTCAGTATGGACGAGGCCCTGGAGAGGTTCAGTGACTGGCAGAGGGTCCAGAAGGGAATGGACGCCAT…	EG867158		#N/A	#N/A
Ssa#STIR20591	0.0653843	0.000398522	0.0465441	0.13941	0.218647	0.190131	0.23913	-0.201486	-0.0560923	-0.092268	0.200603	-0.0889149	-0.404238	-0.223866	-0.147305	-0.00791931	-0.23102	-0.212113	-0.127461	PREDICTED: Gallus gallus similar to DNA segment, Chr 8, ERATO Doi 82, expressed (LOC422632), mRNA	flj00269 protein	CCAAAACTGAAAGAACAGGACTACAACTGTGAGGACCTGCCCCCCATTCCTCCAGTCTCCCTCTACTCCGCTGGGCTCCAGAGACTAACCCGGCTGCTCCTCCAGCCAGACCCAATCAAACGCATCCACATCCAGGAGGCCAAGCGGGTGCTGCAGAGCCTGCTGTGGGGCCCCCGGAGGGACCTGATGGAGCAGCAGCAGTGGGGGGACCGAGACAGGCTGGGCCCCGGAGAAGGGCCCTGCCACGAGGGCCTCCTCAACTGGCTGGACGTGAAGAGAGCCCTGCTGATGATGAAGTTTGCTGAGAGATCTCTGGAGCCGGAGAGGAATGCAGAGTTGGAGGACTGGCTGTGTTGTCAGTACTTCAGCGCCGCTCACCCTCTGTCCCTGTGTCATACT…	n/a		#N/A	#N/A
Ssa#DW548802	0.0653843	0.000408468	1.24838	2.85476	3.33422	2.6885	3.75705	-0.717702	0.570253	-0.748472	-1.81572	0.0334778	-0.655174	0.280827	-0.379331	-0.926683	-1.0268	0.733011	-1.38121	danio rerio wd repeat and socs box-containing 1 mrna	WD repeat and SOCS box-containing 1	TGTGCTGTAACGCAATAATTTCGTCGATTTTAATAAACGCAGATTTTAGCCATCCAGCTGAATTTATCAAAACCTAGTCTGCACACGGATTGTAAAGAAGATATTTACAAATATAATAGATTTTTTTGGGCTCACGCGATATTAAAATTAGCAGCTAGCTACTTTTTTTTTTGTTTATTTCCCCCAAAAACCTTTGTTATTAAACCAATAGGCTTTTCTCCACGGATTCGGTTTCTATTTAGATGGCAAGCTTCCCAGATTCTGTAAATGAAAATGAAATAGGTAAGGCAAAGTTCATCGGTGAACTCTTAGTGCCTGTTGCTCCCTTTGACCAGAAGTCTGGGCGAGAGACCTGGACTGTAGCCTTTGCACCTGATGGTTCCTACTTTGCTTGGTCTC…	0	wsb1	#N/A	#N/A
Ssa#STIR12528	0.0655356	0.000414364	-0.575402	-0.419172	-0.520593	-0.329593	-0.407219	0.0997152	-0.469592	-0.149635	-0.110618	-0.257821	0.108125	-0.0219374	-0.0617399	-0.129786	-0.172034	-0.0489779	-0.0580177	Salmo salar clone ssal-evd-555-316 C12orf62 homolog putative mRNA, complete cds	c12orf62 homolog	GGTGGGATACTCACCCCTCTACTAACGACTGAAGAACCAAATGGACTTTCTGTCCCTCGCAAAACCTCCCTGCTGTCACTTAGGAAAGGTGCAGTTAGCTATTTGGTTAGCTGAGTGTTAACATTGAGAGGGCTTACCAACAATCTGACTGTAATTCTCCTTTACAAGAAAGGAAACACCGTCACCATGTTGACCACTGCAAAGCGCCTCGCCGACTTCGGATACCGGGGGTTTTCCGCCTCCATGATGCTGTTGACACTCTACGGAGGATACCTGTGCACCATGCGGGGATACCGCTACATGAACAAGCAGAAAGAGCTGCAGGTAGCTGCAGAAAACCAGGACGTGGAGGCCCTGAAGCCATAGAGGCCTGGATGGTTTGTCCACAAAATCATGGAC…	n/a	si:dkey-222f2.8	#N/A	#N/A
Ssa#TC78333	0.0656262	0.000421741	-0.131248	-0.0714541	0.2032	-0.207076	0.0837841	0.118328	0.202519	0.238945	-0.0984497	0.0601435	-0.057703	0.517948	0.518763	0.444766	0.57296	0.593434	0.264813	tetraodon nigroviridis full-length cdna	L-plastin	GGGGGACTGCCTGTCAAGCAGTGAGAGCAGCAGACACACTGAAGGAAGGAGAGTGAGTCAGAGACCACACAGACAGGTACACGATGAACATTCTGGAGGAGCTTGGTGACGGGCAGAAGGTGAATGACGACACCATCGTCACCTGGGTCAACGACACACTCACACAGGCTGGCAAAGGCACCATCTCTGGATTCAAGGTGGAGGACCTGACTGAGGAAGAGAAGCTCAATAACGCCAAGTATGCCATCTCCATGGCCAGGAAAATTGGAGCGCGGGTGTACGCCCTGCCTGAGGACCTAGTGGAGGTGAAACCTAAGATGGCGATGACAGTGTTCGCCTGCCTGATGGCCCGGGGCATGAAGAGGGTGTAGGGGTCATAACCCCACAGAACACATCACA…	0	LOC100536318	#N/A	#N/A
Ssa#S35558968	0.0662028	0.000438234	0.0314865	0.086195	0.0330658	0.194401	0.141784	-0.0801649	0.0380592	0.079917	-0.0265608	-0.0856028	-0.181196	-0.183978	-0.263145	-0.0593891	-0.28264	-0.32662	-0.289496	salmo salar cj057 protein mrna	CJ057 protein	GGGGGAGAGCGGGACAAGTTAAAAACGCCACCATGGCCAAAAGCGATGGGTGTCATTATTTTAGAAGAACCAGTATTTTTTGGATAACTACAGTGGCGCTTTCGCTGGGATACTTCACATGGACAGTGTTCTGGCCACAGCAGGTCCCCTATGACAACCTGGGTCCACTTGGTACCCTGTCCAGATACCTGGTGGACAATTACCATTCTCTCATGTACAAAGGATGGTGGGCAACCTGGGTCATCCACGTGGCAGAAGCCCTTGTTGCCATGAAGGTCTGCAGTGACAAAGGGGTGGACGGCACAATGACACGTTGCCTCTGGTTTGTCCAGACGGTGCTGTTTGGCTTTGCGTCTCTCGGCCTGCTTCTCAAATACAAACCTGACCACAGGACCAAAC…	EG845346	zgc:64043	#N/A	#N/A
Ssa#S18847050	0.0662028	0.000434271	0.324891	0.202973	0.22954	0.243725	0.286096	0.451409	0.178589	0.195244	0.347527	0.295585	0.302685	0.109683	-0.06532	0.0250263	-0.0570412	-0.108012	0.0800495	tetraodon nigroviridis full-length cdna	Crygmx protein	GACTTTGATCAAGTTTTCATTTATTTTGCTTCTAATAGAACAGGAGGTTGAGGGCTGGCAAAGCACATCATTCTGCTCTGTAACAACAAAAGCCAGAGAGTCCATCACTGTTACCATACGAGCATTGCCTGGGCCCCGAGGTCTACTTTCCCAGTCTAAGCAAAGCAGCAAAGACCCAACACCAACTGGTCCAAAACCCCCAATCACGTTAATGTGATTTCAGGGTCAGAAGACCACAGTAGATACACAACAGTCAAACAGTGCTAGCAATAAAGGGTAGGGGTACAGTACAGGATTTATAATAGGGTTGCATTAAGGGAGGATGAGGGGGTCTCAGTTGACCTTCAGGGGGTCTCGGTGACCCGTCTCAGGGAGCCGATGGTGGGGCTGGAGCTTCCC…	CA039601	crygmx	#N/A	#N/A
Ssa#S30269551	0.0662028	0.000437581	0.624738	0.653559	0.653169	0.63691	0.545379	0.815872	0.45421	0.459384	0.356363	0.356463	0.521184	0.340612	0.13765	0.207078	0.318652	0.306611	0.436339	tetraodon nigroviridis full-length cdna	MOSC domain-containing protein 1, mitochondrial precursor	AACACTCTCTGGTTCAATGTCCATTTGAGCCGTTTGGAAAGTAAAGATGTTCTTTAATAAAGAAGTGTTAATTAATGCGTTCACAGAGAATAAGAAAGCCCTGTTGTTAGCTGGAGGCGCTGGTCTTACTGCTGTCGGACTCGGACTGGGGTATAAGTATTTTCTCAAGCCGGAGAAAGTTGTCCGTGTGGGAGTTGTGTCACAGCTGCTCATTCACCCACTGAAGTCCGGGAAAGCCGTGTCCGTGGCCCTTGCAGAATGTCAACAGATTGGTTTGAAGTACGGCGAACTACAAGATCGGCACTGGCTGGTGATCACTGAGGATGGTCATTTTGTGACGGGCAGACAGGAGCCTCGCCTTGTTCTCGTATCTCTGACCAGTGAGGGGGGGCAGACGTG…	DW556519	zgc:110783	#N/A	#N/A
Ssa#STIR13010	0.0663314	0.000444992	0.284274	0.0836277	0.442937	0.348422	0.218486	0.395527	0.429447	0.469283	0.0767517	0.364462	0.0694666	-0.164822	-0.100019	-0.190171	-0.143221	-0.169056	0.0320206	Salmo salar clone ssal-rgf-531-038 Transforming growth factor-beta-induced protein ig-h3 precursor putative mRNA, complete cds	transforming growthbeta-68kda	CACCGTTCCCCGACTTGTCAGGAGTTCGGAGGCCAACAGAATAAAGGGAAAAGGCCAAGATGCAGCACTTAACTTTATTGACTTTGGCGCTCACCTTGATTGCAACGATTTGTTTTGCAAAGTCACCCTATCAATCAGTTCTTCAGCACAGCAGAATAAGAGGCAGACAGCATGGACCCAACGTGTGCGCGATGCAAAAGATACAGGGGACCGACAAGAAATATTTCACCAACTGCAAACAATGGTACCATCGCAAGATCTGCGGCAAGCCAACGGTGATCAGCTATGAGTGTTGCCCCGGTTATGAGAAGCTTCCAGGAGAGAAGGGGTGTCCTGCTGCCTTGCCGTTAGTGAACATCTACAACACGCTGGGTGTGGTTGGAGCCGCCACCACTAAGA…	n/a	tgfbi	#N/A	#N/A
Ssa#STIR13615	0.0665288	0.000448291	0.838158	0.72481	0.641625	0.707176	0.588037	0.529611	0.305433	0.52326	0.414822	0.455248	0.67672	0.251455	0.406273	0.404537	0.250847	0.42858	0.306111	Salmo salar clone ssal-evf-516-207 FK506-binding protein 11 precursor putative mRNA, complete cds	fk506-binding protein 11 precursor	GGGGGGAGGTGTTTTAGGACAACGTCCGTGGTTCGGCTGCCCCGTTATCGCCATAGCCTAATATAACAACACATCATTCTTAACCGGCCTGCTTTACCTTCGATAGTCAATCGTCGGCGCTTGCATGCTCTACAGCTTCACTGAAGTTAGTTGGATAGTTTTTCCAAAAGGTCGGATTTACAATGAAAGCCAAGATTGGGGTCATCCTAGTCATGCTTGCAGCTTTCGTTTATGTTGCAGCACAGGATGCTGAAGCCGAGGAAAATGTTGTGGAAGAGTTATTGGTGGAAACCTTGGTGAAACCCGAAACTTGCTCTATAATGTCAGAAATGGGAGACACGCTACAAATCCACTATACGGGTAAACTGCTGGCAGATGGCAAGGTGATTGACTCATCAC…	n/a	fkbp11	#N/A	#N/A
Ssa#STIR02208	0.066557	0.000450859	-0.799045	-0.804254	-0.518857	-1.41733	-0.328168	-0.911249	-0.172474	-0.433239	0.783941	0.349499	-0.0621166	0.585754	1.29388	1.45523	1.88458	0.859997	0.493144	Salmo salar clone ssal-rgb2-651-294 Caspase-14 precursor putative mRNA, complete cds	caspase 14	ACTGTGTTCACAGTGTGTGTGAACTTGAAAGCAGACGTTTGTTGAAAATATTGTGTGCAAGACAAATGGATAACTCTCAAATCCAGCAGGACTTTGACAGATATGACTCAAAAGGACAACGCAGAGCTTTGATGTTGTGTATCAAGAAGGATCACAAGGGTGCTGATGGTAATCTCGTAATAATGAAGAAACTTTTCACGGATTATGGTTTCCTGTATGAAATTGAGATTAACCCAACTATAGAGGGCATGAAGAAGACAGTCTCTGACTTCAGAGACAGCATCAACAGAAGTGAAGAAAACATCAGCTGTGTTTTTGTAGTGACCACCTCCCATGGAAACCGTGATGTCATCGTAGGTGCAGATAACAAAAGGCTTCTAGTGAAAGATATAATCGAAC…	n/a		#N/A	#N/A
Ssa#S18882323	0.066557	0.000453496	-0.327663	0.0526137	-0.00191164	0.038641	0.0302815	0.105592	0.0398321	0.431123	0.190174	-0.226347	0.107485	1.07658	0.532712	0.704947	0.425316	0.728094	0.896249	danio rerio misc_rna miscrna	PREDICTED: similar to novel NACHT domain containing protein	GAGAAACTCTGGCCTACTGTACACAGACAGAGACGTGTGTGTTGTGTTTACTGTATGATGCAACACGTTTAACAAACAAATATTTACAAATGATTTGATCACACTTAACAATAATATGTATCCTATTCAAAGTCAAAGGCATTTTACAGAACTGCACTAACATAACAGAACATGGATGTACAGTCACAGGAATATAATAAAGTAATCTCCTCACAACAACTGATTTATTAATGTCCATATCTGAAGTCATGACCACTGTCAAAGCCATCAAGTCACACGGTAGTGTTAGAACCGAAGGGTGTGTGTGTGACTGTTGTCATGGAGACCCAGGTGTTCCTCCAGGACCGAGAAGGCTACTCTACCTGGCACAAAGACACTGAGCAAGGGTAACAGCCGGCT…	CA063914	LOC100149929	#N/A	#N/A
Ssa#STIR16687	0.0672945	0.000470201	-0.216549	-0.299564	-0.189165	-0.0883775	-0.223135	-0.261659	-0.28184	-0.0991316	-0.233894	-0.625271	-0.71948	-0.493856	-0.463363	-0.489616	-0.471305	-0.450791	-0.563434	Salmo salar clone ssal-rgf-539-352 C11orf2 putative mRNA, partial cds	c11orf2 homolog	CGATGAGATAGTGGGCAGCACTGCCCACCGCTGCCTGGACCCCGCTCCCATGGAGCAGAGCGTCATCGAGGTCATCTGTGAGAGAGGTTAAAGGCTAGAGGTCACATTGGTTGAGGAACTGGTGAAATGTGATGGTGAAATTGAATGGTGTGTAACGGAGTTTAAAACCAACAAAAAAAACATTGAAGTCAACTGAACTGGAAGACTTAAAAAATAGGTATTTTGCTGGATACACTGGATTCCCATGATGTAAATGTGGGATCAGTATTAGGATTAAGGTTACTAACTATTGCTGCATGTAGACAGCCAGACCAATTCTGATCTTTAATTGGTATTTTTACCAATCGGATCAGCTCTGAAAAAGATCTGATGTGAAATAACCTAATGTGGCGCCTGAGT…	n/a		#N/A	#N/A
Omy#S15325135	0.0672945	0.000471429	0.634674	0.952622	0.852281	0.993748	1.10701	1.14062	0.623801	1.05085	0.650212	0.854787	1.08732	0.148253	0.541542	0.451742	0.101876	0.315698	0.169959	tetraodon nigroviridis full-length cdna	deoxyribonuclease I	GGCAACAACAAATGGATGCAGCACTCACAAAGGCTGTCTCCCTATAGTACAGTCACATTTCAGCGAGGACTGGGCCGCAGTACTTACACAGAGAGATACCTCTACCGTACAGAGAGGAGACGGTCTCTGTGGCTAGAACTACACGTACGATGACGGCTTGAGCCCTGCGGTACAGATACCTTCATCAGAGACCCTTCATTGTCATTTCTCCTCGAACTACACAGCTGTGAGGAACTTTGTTTTGATACCTCAACACACGTCTCCAGACTCGGCAGTGAAGGAGGTTGACGCTCTGTACGATGTGGCCGCTGACGTCAGAGCTCGCTGGAACACCAATGACATAGTGCTGCTGGGGGACTTCAACGCAGGCTGTCGCTACGTCAGTGGATCAGACTGGCA…	BX314425	dnase1	#N/A	#N/A
Omy#TC136759	0.0680625	0.0004832	0.701979	0.699442	0.484231	0.504108	0.591449	0.313578	0.283591	0.381217	0.546551	0.458696	0.474102	0.283656	0.247128	0.214335	0.0431757	0.142757	0.291511	tetraodon nigroviridis full-length cdna	K1C18_DANRERecName: Full=Keratin, type I cytoskeletal 18; AltName: Full=Cytokeratin-18; Short=CK-18; AltName: Full=Keratin-18; Short=K18; AltName: Full=Dorsal aorta proneprin kinesin-1; AltName: Full=DreK18	CCAGAGAACTTGATCAACTGAAGAAAGACCCATGCAGAGGATGTGCTGGAGCTACGCACCCAGATTTCCATGGCTGGCGTGCAGGTGGAGGTGGAGTGCTTCTAAGGGACCACGACCTGGGAAAGGATCATGGAGGAGATGAGCGCCAAGTACGAGAAGATGGCCTTGAAGAGCCAGGAGGAGCTCAAAGAGTGGCATGAATCCAAAATCACAGAGGTGCAGGTCCAGGTGACTGAGAATACAGAGGCCCTGAAGGAGGCACACACCACATTCAGTGAAAGCAGGAGGAGCATTCAGTCCCTGCAGATTGAGCTTCAGTCCCAGATCAGCCTGAATGAGTCTCTGAAGGGGAACCTTCATGACATTGAGATGCGCTACAACATGGAGTTGCAGAAATAC…	0	krt18	#N/A	#N/A
Ssa#S35552023	0.0680625	0.000484891	-0.211282	-0.401264	-0.148623	-0.270924	-0.225254	0.132856	0.0364342	0.026823	0.0857849	0.0816269	0.242667	-0.0258427	-0.0453882	0.178498	0.0432425	-0.205938	-0.077714	tetraodon nigroviridis full-length cdna	Non-structural maintenance of chromosomes element 1 homolog	GGGGGACACAACCCGCGTAAACAAAGCTAGCCAGCTAACGTTTGACAGAAGTAGAAGAACCAGCATAACAACATAGAGCGAGGACTGACTTGCCTGGGCTTTCCTTGCACTATGGCTCCACCACTGGGAGAAAGCCATAAAAGGTTCCTGCAAACCATGATGGTCAATGGGATCATTGATGGTGCCAAGGCAAGGGCTCTCCACCGGCATTGCTGTGAGACACACGGTGGTGAACATGGCTGAAACTGATGTGACCAGGATGTCAACTGATTACGCAGACAACGAGTTAGAATTATTCCGAAAAACAATGGACCTGATTGTGGACTCTGACAATGGAACCGCCTCTTCCACAGACATTCTTAACTGTGCCGACAGCCTCCAGACAAAGAAGCTAAAGAA…	EG838401	nsmce1	#N/A	#N/A
Ssa#S35691477	0.0680625	0.000482706	-0.518145	-0.366148	-0.475267	-0.583745	-0.454571	-0.585044	-0.761385	-0.333508	-0.776195	-0.658368	-0.63771	-0.872897	-0.781781	-0.766836	-0.89763	-0.678456	-0.790137	salmo salar clone ssal-evf-538-038 s100-a1 complete cds	S100-A1	GGGGGACTTCCCCACCCTGTTTTCCAGCGGCTCTCAGTTCGTGTGTCAATATCTGCAGCCATGCCGTCTGAGTTGGAGCGTTCCATGGAGTCCCTGATCATGGTGTTCCATCGCTATGCTGAAAAGGATGGTGACGGCAACACACTGAGCAAGAAGGAGCTGAAAGAACTCATGCAGACAGAACTGGCCAGCTTCCTGAAGTCCCAGAAGGACCCAGCTGCCATAGACACGATCATGAAGGATCTGGACCAGAATGGTGATGGGAAGGTGAACTTTGAGGAGTTTGTCTCTCTGGTGGTGGGCCTCTCCATCGCCTGTGAACAGATCTACCAGCTCTACACCCAGAAGGCTTCTGCCAAGAAGTGAAGGAAGACAGGACAAGGAGAAGCAGAGATGGCT…	EG926195	s100a10b	#N/A	#N/A
Ssa#EG833198	0.0681815	0.000491341	0.726321	0.76021	0.962073	0.748691	0.754693	0.757937	0.749544	0.752133	0.632423	0.777832	0.666085	0.334046	0.208407	0.262381	-0.070406	-0.053441	0.358768	salmo salar clone ssal-rgf-539-373 adipocyte plasma membrane-associated protein pseudogene cds	Adipocyte plasma membrane-associated protein	GGGGATTTGGATAGAGTGATAGTAGAAGTCTCATTTCAGTATGAATGAGCCAGAGGGACTGCGGTTCAGGAGGCTGAACAGACCACAGATTATCACAGACGAATTACAGGAACCCCAATACAAGGGCACCAGTACCTACAGTGGAAAGGTATTCCGTGTGACCCTGGTGACCCTGGGAGGATGCCTGATCCTTCCATTGCTTGTAGTCTTTTTTCTGCTCGAGTCTCCTATTCACCCTGAGCTGCTCAGCCTCAATGAGCCTCCCCTTATGTCTGGGTGTTACGAGCCCAACTTTAAGCTGAGGGAGGCACAGCGGCTGTTTGAGGACCAGCTTGTTGGCCCAGATGGTTGGGGGCCGGAGGCTCTCCTTCGTCAATGACCTGGATGTAACACAGGATG…	0	bscv	#N/A	#N/A
Ssa#STIR10299	0.0683029	0.000508741	1.3227	1.10469	1.23743	1.35715	0.958365	1.4496	0.94154	1.41466	1.03663	1.10469	1.60358	0.610314	0.165563	0.719431	-0.131869	0.215382	0.118269	Salmo salar tetranectin (tetn), mRNA	c-type lectin domain familymember b	GGGGGATTCAACAACATCTAACCATGGAGTTCAGAAGAACCTGTTTGGTTTTTGGAATACTCCTCTTGGTGAACTGCTCATTCCAGCAGGCTTTCCCTACGAAGAGAACGGTTAAAAAGGATGAAGGCAAAAATGCAGCCATAGAGGAGCTGCAGAAGCAGATCAATGACATTGTTCAGGATCTAAATATTATGAAGGAGCAACAGGCTTTGCAGTCAGTTTGTTTGAAAGGGGTCAAGGTTCATGGCAAGTGTTTCCTGGCTGAGCCGCTGAAGAAAAGCTACCACACAGCCTTTGACGACTGCATTGCCCTGGGGGGTGTACTCGGTACCCCCTTGTCCAAGGACCAGAACGACCAGCTCAGCGACTACGTCCACCAGAGCATTGGCCCAGGCGAGC…	n/a	LOC100537161	#N/A	#N/A
Ssa#S35583165	0.0683029	0.000505254	-0.405459	-0.188064	-0.345965	-0.395283	-0.450535	-0.674524	-0.413895	-0.634331	0.153943	0.2372	0.533704	0.113327	-0.0916443	0.147512	0.162314	0.0770521	0.332656	salmo salar clone ssal-rgf-509-303 interferon-induced guanylate-binding protein 1 complete cds	Interferon-induced guanylate-binding protein 1	GGGGATCATCGAACACATATTTGCTCCCCTAAAGGTCCAACTTAAGGATGGTTCCTACATGACCCCTGGAGGATACAAACACTACTGTGCTGACCTCAAAATGATGACCAGCGAATACAGATCAGCAGGAGGCAAAGGAGTGAAGGCTGAAGAGGTACTGAAGGAGTACCTGAATGATAAGGAAAGCACTGGTCAGGCCATCCTGTCAGCAGACCAGTCTCTAACTGAAGCTGAGTTGAGGGCCGAAGAGGAGAAAGCGAAAAGGGAGGCATCTGAGCAAGAGAAACGAACCATGGAAGAGCAGATCAGAGTCCAGGAATTGCTGATGGACGATCAGAAGAGAACATATGAAGAGCATAAGAAACAGCTGTTGGAGAAGATGGAGGCTGACAAGGAAAA…	EG869543		#N/A	#N/A
Ssa#STIR02869	0.0683029	0.000508906	-0.197679	-0.203977	-0.286814	-0.450813	-0.234595	0.151159	0.147742	0.0735407	0.0914974	0.0754547	0.0543451	0.115034	0.0495243	-0.125431	-0.182912	-0.127561	0.125302	Salmo salar clone ssal-rgb2-516-187 Membrane-spanning 4-domains subfamily A member 4A putative mRNA, complete cds	membrane-spanning 4-subfamilymember	TTTGCTCTGAATTTCGTCAAGTCAAAAGTATACTTCTTTAAAGATTATCGAAGATTTCAGAGATCTTAATAACATCCAACAGTTATGGCAGATGAAGAGGCCGTGCCCGCTGCAGAGGGTCCTCTTGTCGCAGTGACATTTCAGAAAACTCCTCACAAAAAACAGAAGTACCTGGAGTCTGAACCCAAAGCATTGGGGGTGACTCAGATTGCCCTCAGTGTGTTCTATATCAGTTCTGTCATTGTCATTCTCACCAACAGCATGAGCATGGTGGTTGAAGATTTAATACAAATCATTGGATCAGTGTTTGTGATCATAGCTGGTAGTTTGGCCATAGCTGCACAGAATCTCCATCTTCCCACTCTGAAGGCCTGTCTGGGGATGCAGGTAGTGGCCTGT…	n/a		#N/A	#N/A
Ssa#S35525599	0.0683639	0.00051139	0.468805	0.516063	0.577506	0.731307	0.52417	0.584655	0.304448	0.425788	0.615135	0.473164	0.390096	0.222549	0.0429478	0.191023	-0.187989	0.169629	0.0153503	tsa: hippoglossus hippoglossus mrna sequence	Ribonuclease UK114	GGGGGAGTTCCACCCGGCTACAGAGCAGTTATTTCTGTTGTTCTCACTGAAGACTTTttgttgttgttgttgttgtCAAACTCTAATCATGTCTTCGATCATCAGGAAGATAATTAACACCAGTAAAGCGCCAGCAGCTATCGGGCCGTACAGCCAGGCGGTGGTGGTGGACAGGACCATGTACGTGTCAGGCCAGCTGGGGATGGACCCTGCCTCTGGTCAGCTGGTGGAAGGAGGAGTCCAGGCTCAGACCAAACAGGCTCTGGTGAACATGGGGGAGATCCTGAAAGAAGCAGGGTGTGGATATGACAGTGTTGTGAAAACTACGGTTCTTTTGGCTGACATGAATGACTTCGCCAGTGTAAATGACGTCTATAAAACATGTTCTGACACTTCACA…	EG811977	zgc:92739	#N/A	#N/A
Ssa#KSS1868	0.0711604	0.000545121	0.0932941	0.340927	0.235847	0.186348	0.354945	0.389642	0.250315	0.173902	0.472988	0.704641	0.810623	0.744512	1.37324	0.980435	1.37716	0.913556	0.851852	tetraodon nigroviridis full-length cdna	Complement C1q-like protein 4	TGATGTGACTGCTTGTACCCCAGAGCACTCTGCATAAAGCTGTTACCTCGACCTCGACCACAGACTCAATTCTTCTCCGTTACAGAGTCAACTTGTTTCTGAAGGTCTCTATCTAAAACAGTCATGGAAGCCACCCTGACAGCCAGTGAGTGCCAGGTAGAGGAACAGAAAGACCTACTGCTATCACTGAGAGCCACAGTGGAGAAACAGAGTTCTGCACTCCAAGAGCTGAGAGCCACCGTGGAGGAACTGAAGAGAGAGAACAGAGAGAGACCGAAGGTAGCCTTCTCAGCTTCACTGTCTGAAACCAAAGGACCATACAATACTGACATCACCCTGGTCTACAAGCATGTCTTCACCAACACTGGCAATTCTTACAGTCCGGTGACTGGCATCTTT…	0		#N/A	#N/A
Ssa#S35474640	0.0711604	0.000547095	0.329412	0.313105	0.318981	0.278957	0.225105	0.301863	0.229184	0.2519	0.274919	0.230088	0.356907	0.131179	0.141063	0.124974	0.0924158	0.224364	0.121078	tetraodon nigroviridis full-length cdna	Peroxiredoxin-4	ATCAAAACTATTTTTATTCTGAGCTTTAACCAAAGTTTTTATTAGAGGGTCAGTTCAGCTTGTCAAAGTACTTGAGTTTGCCCGCTGGGTCTGGGATTATTGTGTCACTGCCTGGCTTCCATCCTGCTGGGCACACTTCGCCGTGTTTGTCAGTATACTGGAAGGCTTGGACAAGCCGCAGGGTCTCATCTACAGAGCGCCCCACGGGGAGGTCATTCATGGTGATCTGCCTCAGGACACCCTTGTCATCGATGATGAACAGGCCCCTGAGTGTGTGTCCTGCGTCCTCCAGGAAGACTCCATAGTCTTTGGAAATCTGGTGTGTGAGGTCAGACAGCAGAGGGATTTTCATTGGTCCAAGTCCACCCTGCTTCCTGGGTGTGTTGATCCATGCCAGAT…	EG761018	prdx4	#N/A	#N/A
Ssa#S35532300	0.0718371	0.000598203	-0.0156517	0.144583	0.0524836	0.0385437	-0.095643	0.321037	-0.0528088	-0.0534525	-0.0178938	-0.0371637	-0.0377703	-0.36427	-0.613449	-0.279301	-0.744439	-0.787445	-0.506695	tetraodon nigroviridis full-length cdna	CDGSH iron sulfur domain-containing protein 1	GGGGGAGTCTGGGCTGGTACAGTCGGTCAGAAAGGACAGGGTTCAGATTTATTCTTATTGACCTTGGTGCGCAAGACCCAAACATAACACCGACCTACCGACAGGATGGCAACCCAAGGTTTACCGTTACCTCCAATTCCATCGTTGCCAATGTCAACCCCAGTAGTAATCGACAGTCATGGATTCCAGATATCTAAAGACCAGCTGACTGTCCTAGTGCCAGTGGCTGTGGCGGCTACTCTAGGTGGCTTCCTGGTGAGCCGGTACTTCACTGGACGTAAGAAAAGCCAGGTCAACACCTGTGTGTGTAAGGACAGTGCCAAGGTGGTGCACAGCTTCGACATAGAAGACATTGGCAGCAAGGCCGTCTACTGCCGCTGCTGGAGGTCCAAGAAGTTC…	EG818678	zgc:110843	#N/A	#N/A
Ssa#S30288727	0.0718371	0.000605448	0.135263	0.191461	0.18453	0.182543	0.0560417	0.058794	-0.0839224	0.0419741	0.0738573	0.24215	0.28688	0.0238266	-0.13588	-0.0665255	-0.14651	-0.151818	-0.0555143	salmo salar coiled-coil domain-containing protein 58 mrna	Coiled-coil domain-containing protein 58	AACTGTGAGGACTTTTCAATGTTTCAGGATGTTCTGAAGGTGATGCGTAACATAGATGACCGTATCGTCCATTCTCTCAACACCACCGTGCCGACGGTCTCCTTCTCAGGCAGAGTGGACGCCTCCCAGACATGCAGACAGCTCTATGAGTCTCTGATGGAGGCCCACCTGAGCAGAGACAGAGCCATTAAGACGTGTATAGCCCAGACCTCTGAGGTGGTGGGCCAGCTGAGAGAGCAGAGGGCCAAGGACGGAGACAACATGACAACTGTCAAACTACTCAGGAAGGAACAGACCAAGTTAAAACTCATGCGGTCGGAGCTGAATGTTGAAGAGGTTGTTAATGACAGAAGTCTGAAGGTGTTCAGTGAACGGTGCCGGACCCACTACACGCCTCCT…	DW575695	ccdc58	#N/A	#N/A
Ssa#STIR23902	0.0718371	0.000591073	-0.265712	-0.113367	-0.344952	-0.149888	-0.376103	-0.346304	-0.18814	-0.315099	0.120356	-0.281565	0.0722761	0.175382	0.134104	-0.00188398	0.302364	0.345065	0.257557	FRNINE1Fugu rubripes U2 small nuclear ribonucleoprotein auxiliary factor subunit-related protein (U2AF1-RS2), 19 kDa Golgi adaptor protein adaptin (AP19), and phosphorylase kinase alpha 2 subunit (PHKA2) genes, complete cds; kelch protein (KELCH1) and kelch protein (KELCH2) genes, partial cds; and protein phosphatase 1 (PPEF-1), X-linked juvenile retinoschisis precursor protein (XLRS1), and serin…	cyclin-dependent kinase-like 5	ACGCTGAGTTACCCCCTACCGGGGCAGATACAGGGGCAGATTGAGTCCAACTGGCACGCGGCGGCCCTCGCCAGGGCAGAGGGGGCTCAGCCGTACCCCGACCAAATGGTCGCCAACGGGCCCACCTTTACCAGACCGTCAAGGTCACGGATGCCAAACCTCAACGACCTGAAAGAGACAGCCCTGTGAGGAGAACATGGAATTAGGCCTCTATCACCCACCCATTGACTTGAATGGGGATGTTCATTCTAGAAAAAATATGTCTATGGAGGAGACATCTCTCTGCCCTCAAGGGTCGTCATGTTGATTAGGCACCAAACGGAAGAAAACAGACTGAAGCAGGGAGGGACAAGATGGACTACTGTCCAATAAGAAACGCTTATTTTTTTGTGGTGTGTT…	n/a		#N/A	#N/A
Ssa#S30240267	0.0718371	0.000632856	0.766891	0.335164	0.528755	0.72109	0.751472	0.530838	0.423873	0.43743	0.600242	0.498813	0.485255	0.275227	-0.00921726	0.19043	0.0397768	-0.0785999	0.129354	tetraodon nigroviridis full-length cdna	Dihydrodipicolinate synthase-like, mitochondrial precursor	ACATCACCAGGATCGCTCTGATCGTTCACAAAACGAAGCCGCAGGATTTTCAGGTTCTGGCGGGTTCCGCTGGGTTCCTCATGGCGGCGTATTCCGTGGGTTGTGTGGGCGGTGTGTGTGCGCTTGCCAACGTTCTGGGTCGTGAGGTGTGTGAGCTGGAGCAGCTGTGTGTGTCGGGACGGTGGGAAGAAGCCAGTGCTCTGCAGCAGCGCCTCATAGAGCCCAACACTGCTGTGACCAGGAAGTTTGGCGTTCCCGCTCTCAAGCAGGCGATGGAGTGGTTTGGTTACCACGGCGGCACCTGTCGCTCTCCTCTTCAACCTCTCTCAGAGGCCGAATTACAGCAGCTCAGACTGGACTTCTCCACCAATGGCTGGCTCTGAAGGGGACAGGGGGCGG…	DW536328	hoga1	#N/A	#N/A
Ssa#TC95911	0.0718371	0.000610678	0.264293	0.295029	0.0714579	0.30048	0.182842	0.319411	-0.16844	0.164649	0.0682659	-0.0305767	0.0780354	-0.337203	-0.0907469	-0.163216	-0.110364	-0.414071	-0.149146	homo sapiens asparaginase like 1 transcript variant mrna	L-asparaginase 1 precursor	TGTTGATAACAGGGTTGGAGCGGTGTCCCCCACGGGCCATGGTGAAGCCATCATGAAGGTCACTCTGGCTAGACTCATCCTGTTCCACATGGAGCAAGGGCGCAGCGCGGAGGCAGCAGCAGATGAGGCCCTGGCCTATATGAAGGAGAGGGTGGGGGGTCTGGGGGGAGTGGTGGTGGTAGCCCCCCAGGGTGAATGGTCTGCTCGCTTCAGCAGCTTGCAGATGGCCTGGGCTGCAGCCCAGCAACAAACACTCCACTATGGCCTGTACGCTGGAGAACACTTCACACAGAACATAGACGACCCCTACTAACACACACCCCTCACGTTTGTGTTGAGAGAGAGTTTAAAAGAACCCCTACAAACAAGCATAGGTAAACAATCCATAGAAAGCACTGA…	0	zgc:103568	#N/A	#N/A
Ssa#STIR12767	0.0718371	0.000622807	0.415382	0.23303	0.102748	0.207161	0.059639	0.179914	0.10814	0.0881929	0.0750809	0.144757	0.178393	-0.00122261	-0.029748	-0.0143814	-0.142904	-0.0910034	-0.109402	Salmo salar clone HM4_0203 malate dehydrogenase 1 (mdh1b) mRNA, complete cds	malate dehydrogenasenad	GGGGCTCCCGAGGCAAGATGGACGCCACGGCAGCCGAGCTGGTGGAGGAGAGGGACACCGCCGTCACCTTCCTCAGCGCTTGACTACGCTCCCAGCCACGGCAACCAACCCGGCAACAGCACTTGGACACAGAACCCACACCTCCAGACTCACGTCTGTGATGCCGCATTCACGTGCTACTCGGAATTTAGGAAACTCTGGAATATCCAACTTGGAAGTTCCATATGAACGGTTAACTTTATACGTTTTACAGCAGTTTTAGACCCGAGTTTCTGGTTATTCTGATAGCACGTGAACATGGCATGATACACTCACTGCTGAAACTCTGTGTCCAAAACATTGTTACACACTTCTGAACAGGTTATCCCTGTTTGGATGGTTACCATGCTTACCATGGAA…	n/a		#N/A	#N/A
Omy#S34424010	0.0718371	0.000587887	0.0317755	-0.0840797	-0.167974	-0.102983	-0.110882	-0.108965	-0.0619802	-0.0630465	0.0544033	0.089406	0.0798454	-0.145091	-0.293186	-0.319209	-0.376018	-0.277985	-0.305189	gallus gallus beta-like 1 (with egf-like repeat domains) mrna	novel protein similar to vertebrate integrin, beta-like 1 (with EGF-like repeat domains) (ITGBL1, zgc:112304)	gggaaggggcccgggaaaagggaaagggaaagtttttaacatccccttttttggagggggtttttttttAAATTGGCCAGTGTTCCCTCCCTTTCCCCCGGGGGACCTTTTTTGTCAATGGGGGGGAAATTGGAAGGTGAATGGCCCCCCCAGGTGGGGACAATTAacgggggaaattttggggaggtcaggtttttgtttcagggggccggggtaattgggggggACGGCTGGTTTGGGAAGTTTGTGCTTGTTCCCTCGGACATGCGAAATGACTGACGTTCAGAGCAAAGAGCTGTGTGAGACCCGCGGATGGAGTCACGTGCAACGAAAAAGGGTCGTGCCACTGTGGCCGGTGTATCTGCTCTGGATCTCCTCAGGATTGGTGGGTCTCTGGGG…	CU071133		#N/A	#N/A
Ssa#S31990511	0.0718371	0.000627796	1.14782	0.994284	1.4094	1.09766	1.56086	1.26213	1.07619	1.05946	1.21171	1.1633	0.858023	0.707373	0.434479	0.749255	0.258406	0.481276	0.635311	tetraodon nigroviridis full-length cdna	pancreatic protein with two somatomedin B domains	ATCATTCTGCTTGTTGTTCTGCTTGTGACCCTGTTCTTTCAGGGGTACAGCACTGGATCCACATCCTGCCAGGGCCGCTGTGACGAGAAGTACAACTCTCAGAACAAGTGCCACTGCAACTCCAAGTGCTCCCAGTATGACAACTGCTGCAGTGACTACGAAGCCCTCTGTAATGCACCCGCTCCAGGATTGTCCTGCCAGGGACGCTGTGGGGAGAAATACAACTCTCAGAACAAGTGCCACTGCAACACCAAGTGTGGAGACCACAACAACTGCTGCAGCGACTACACCTCCCTCTGTGGAAGCTCTGGTGGTGGAGATGGAGGCAGTGACATCACTGATGCTGAGATCAAGTCTATGTCTGAGACTCTGTATGCTCTGGACTCCAACAAGCCCTCT…	DY719108	zgc:158628	#N/A	#N/A
Ssa#DY708172	0.0718371	0.000575085	-0.156132	-0.275377	-0.237587	-0.308174	-0.248729	-0.365592	-0.245517	-0.271133	-0.406708	-0.151404	-0.217283	-0.401581	-0.447437	-0.388067	-0.524553	-0.439706	-0.505872	danio rerio zgc:77306 (zgc:77306) mrna	RNFT1_DANRERecName: Full=RING finger and transmembrane domain-containing protein 1	TTCATGGGGTTCAAGTGCCTTATCCTACTGCTACCATCTAACCTGGTGACATTCAGAGCCCAGGGGCGGTGGTACATGCTGATTGAAGAGGTGGGCCAGGTGTACCAGTCTGTGGCCCCCATCCCCCTCTGGTTCCGCTACCTGATCACCTACCAGGAGGTGGATGGCAACACTGGCCTCACCCTGGGAGTCCTGCTGGCTCTGGTCTACTTCATACTCAAGCTTTTAGGATTGTATGGACAGTGGGGGTCTTTCCAGAAAACTGTGAGGCTATTTCTCAGTGGCGAGCACACGGGGGCAGCAGCCACCAGGAGCCAGTGCAGTGAGGCTGGGGACATCTGTCCTATCTGTCAGGCAGAGTACAGGAACCCTCGAGCCCTCCTGTGTCAGCATATTTTC…	0	rnft1	#N/A	#N/A
Ssa#STIR10164	0.0718371	0.000570555	-0.126349	-0.0677624	-0.0214329	-0.0345974	-0.202403	0.230322	0.0501928	0.0524435	0.068984	0.0873108	0.048048	0.185936	0.101241	0.128782	0.23621	0.2598	0.307335	Salmo salar clone ssal-eve-514-052 Serglycin precursor putative mRNA, complete cds	serglycin precursor	GGGGACACAAAGGTTATTCTTAAAGCATATATTGTCGTCTCCTCATTCCAGCAAAAAATAATGAAGGGACTACTGAATTCGAAGATCTGTCTGACACTGGCTGTCATCTTCTTTCTCGCTGATAACGGACATGGGGCTCCAGCAAAAGGCAGATATATGTGGGTTAAATGCAATCCGGACACCAACAATGCCAACTGTGCGACACAGAGGGGTCCCTTGATGGACTTGCCCGGGCCTCCTGACAGACTCCCTTCAATTGCCGTAAAGGATATAGTGCCGGAAGAGGCTGGCTCAGAGCCGGAGGAACAGTCAGGCGAGGGTTCTGCCACAGGAATCCTTTTCACTGAGCAGGGCTCTGGCGATCAGTTGGGCAGCACAGATTTGGATGGGATTGACTAC…	n/a	srgn	#N/A	#N/A
Ssa#S35506201	0.0718371	0.00058901	-0.503408	-0.595295	-0.405197	-0.600065	-0.410779	-0.362543	-0.138898	-0.5554	-0.365027	-0.390651	-0.438336	-0.0384188	-0.280781	-0.168314	-0.21489	-0.113519	-0.0545073	rattus norvegicus rgd1562012 mrna	tripartite motif-containing 59	GGGGGACAGTAACCGCAAGCTTCCTGAGCATATTGAGGAGGAAGTAATTCTGCACGGGCAGTATGCCCCCATTACCAGGCGCTGAGTTGGTTCGTACACCGGTTCATCTGTACCGTTACCTTCTTAGATGTTGCAAGCAATTGCCAACCCGTGCAATGCAGCAACATTATCAACATGCTATAAGACAGGGTTACAATAGTCACACAGACGAAGACGATCCTGAGAGGATTCAACTGATCATACAAAGAGCTATATCAGATGCAGATTGGATTCTCGATAAATATAATAAGAAATGAGATGTGTGAAATAAGAGGACAAGACTGCTGGCTCCATGAGACTTCATGTGGAACAAGCCTTGATCAAAACAGGATTTTGCTTGTTCTGCCATGCAAGAAACAT…	EG792579	LOC563525	#N/A	#N/A
Ssa#STIR11863	0.0720557	0.00064233	1.08048	0.994474	0.937926	0.929085	0.943186	0.666941	0.767379	0.758594	1.06125	0.677186	0.952227	0.722497	0.562202	0.666668	0.522149	0.721209	0.782195	Salmo salar clone ssal-plnb-010-042 Vesicle transport protein GOT1A putative mRNA, complete cds	golgi transport 1 homolog a	GGGGGGGACATAGAGAGAGAGAGAGAGAGACGCAAGAAGGGGGAGAGAAGGAGAGAGAATTCAGGGGAAGACAAGGACATCATGGTTTCAATCACGGAGACTCAGAAGATTGGTGTTGGTCTCACAGGCTTTGGCCTCTTCTTCCTGCTCTTTGGCGTGCTGCTGTACTTTGACTCTGTCTTGCTGGCATTTGGGAATGTTCTGTTTCTGGCTGGTCTGACGTTCATCATTGGCCTGAGGAGGACGGCCGGCTTCTTCTTCCAGAGACAGAAGCTCAGAGGCTCCACCTTCTTCCTGGGAGGCGTGGCCTTGGTGCTGTTCCGCTGGCCAATCATCGGCATGGCCGTGGAGAGCTACGGCTTTGTGCTCCTGTTCAGGTCATTCTTCCCTGTGGCGTGT…	n/a	LOC100001834	#N/A	#N/A
Ssa#S31963943_S	0.0720557	0.000644749	0.972332	1.25264	1.18863	1.23304	1.35208	0.621581	1.41253	1.24265	1.38476	1.34482	0.122458	0.792198	0.349632	0.736717	0.589865	0.499559	0.31267		peptidase M20 domain containing 1	GCACGAGGGCGATATAGAGTGTCGTGTTTAGTACTAGTCTTAACACCATTTTAAAATAAGTACATAGCTTTTTAAATCACTTTGAAATGTCTTTGTCTTACAGTTTGGACTCCCAATTAAGTTTCTCATGTCAAATATGTGGCTGTTCTCTCCACTTATTGGCAGAGTAATGGAAAGAAGTCCTGACACAAATGCTTTTTTGAGAACCACAACTGCAGTCACCATGTTCAACTCAGGTGTTAAGGTGAATGTTCTTCCCTCCCTCGCTGAGGCCTATGTGAATCTGCGGATACATCCAGCACAGACCGTACAAGAGGTTCTGGAGTTCATCCAATCCACAGTGGGAGATGAGAGAGTGAAGATGGAGCTGGTGAATGGCTTTGACCCACTGCCTGTCAG…		pm20d1.2	#N/A	#N/A
Ssa#STIR08438	0.0720557	0.000644472	-0.0517387	-0.0852871	-0.742043	-0.711721	-0.907168	-0.890869	-0.754844	-0.752981	1.18361	1.07753	1.08806	0.729169	1.58442	1.66434	1.87794	0.672257	0.997187	-	phospholipase inhibitor	GGGGGGACCACTGCTGTTCATCTGCCTGTCTACCAGACCAGCGTACCACTGCTGTTCACCTCCCTGTCTTTCTTTCCATAATGAAGCTTATCCTGACTCTCTCTCTCATCTGCACTCTCTTCTGCTCAGTTGAGATGCTGCAGTGTTTCAAATGCATTGGTGAAGAATGTACAAACTCATCTTTAGTCAACTGTCCAGCCATTTCCAACAAAACATGTCTCACTGCAAACCTAAGGGCAAAAGGTCTCATCAATGTCACCACGGTAGTCAAGGGGTGTTCACCAACCTCCAACTGCGGATCTCCTCTGAACAATGGAACCACAGTGTCAGTGAACCAGGGCTTCTCATACACTGCCTTTAACTTGCTCTGCTGTAACACCGATGGGTGCAACAATCAAA…	n/a		#N/A	#N/A
Ssa#CO471036	0.0726787	0.000655851	-0.745962	-0.757772	-0.700251	-0.694696	-0.816057	-0.250067	-0.263149	-0.299848	-0.807277	-0.74881	-0.747228	-0.42066	-0.364247	-0.487337	-0.392497	-0.519515	-0.188999	tetraodon nigroviridis full-length cdna	lactase-like b	CTCTGTTCAGTACTACAAACGCATCATCAGCTCCAATGGATTCCCCAACCAGAGAGAGGTGGAGAGCTGGAAAAGGAAAGCAACAGAGACGTGCTCCTCCAGTAACCAGCTGCTAGCTGCAGATCCGTTGACCAGCCACATGGAGATGGTAACAGAGATCGTGGTTCCTACAGTCTGTACTCTCTGCATTCTCCTGGCTGCTGTCTTCCTCATGTTCCTGCTGCGTGGACGCTTCTAGAACACTGCTGTCTTCCTCATGTTCCTGCTGCGTGGACGCTTCTAGAACACTGCTGTCTTCCTCATGTTCCTGCTGCGTGGACGCTTCTAGAACACTGCTGTCTTCCTCATGTTCCTGCTGCGTGGACGCTTCTAGAACACTGCTGTCTTCCTCATGTTCCT…	0	lctlb	#N/A	#N/A
Ssa#S35582566	0.0740498	0.000674033	-0.521343	-0.68577	-0.154962	-0.839684	-1.02084	-0.304664	-1.21494	-0.288447	-0.761653	0.183189	0.795153	1.55621	1.62853	1.95534	2.21686	0.514404	0.593907	salmo salar clone ssal-eve-541-027 caspase-14 precursor complete cds	Caspase-14 precursor	GGGGGAGAGCTGACTTTGAAGACAAAGGGGCAAGTTCCTGTTACCGTAAACATTTCTGAGATTGTATAGCAAGGCTACGTTGGTGTTGTTGAATCTTTGTCTTGAGGTCTCTGGAGTCTTAAGGTCTACATGAGGCAGACTGTAAGATGGATAGGTATGAGTTAACTAAGAGCCGTAGAGCCTTGATTCTTTGTGACATGAGGAGAAGTGGAGCCAAACATGATGTTCAACGAATGGAAAAGCTCTTCAAAGGGAATGGCTTTCTTCACACAGCAGTTAATGCCCTTAATCAAAAAGCGGTGATGACTGAATTCAGGAGATTCCGAGACCAACTGCCAGGTGACGTCGGTTGCCTCATGGTGGTGATCATGTGTCACGGTAGACTAGGACACATCTCTC…	EG868944		#N/A	#N/A
Ssa#TC110722	0.0740498	0.000674818	-0.0333509	0.00524044	-0.0252008	-0.0450287	-0.0753155	0.147832	-0.0146046	-0.0427485	-0.120409	0.00688267	0.189583	0.151259	0.132222	0.0687885	0.264189	0.150924	0.176871	tetraodon nigroviridis full-length cdna	T-complex protein 1 subunit delta	GGGGGATGAAGATCATGGTGGTGAAGGAGATTGAGAGGGAGGACATTGAATTCATCTGCAAGACCCTTGGCACCAAGCCCATCGCCCACATTGATCAGTTCCTTCCCGAGATGATGGGCACCGCTGAGCTGGCAGAGGAGGTCAGCCTGGATGGCTCTGGCAAGCTGGTCAAGATCACAGACTGCACCAGCCCCGGTAAGAACGGTGAGCATCCTCAAGATTGACGACGTGGTGAACACCCGATAAGGAGTTACGAGGAGATTTGTGAATGTAGCAAGAACCCAGCCTGTTACTGCACATGCTTGTGCCACAAGGAGTCATAGGACCGGCAGCTTGCTAAGACCCGTATGTCCAGAAGTCCTCTGTAGTTGACGCATTCTGTAATTTAATAAAACAGTT…	0	cct4	#N/A	#N/A
Ssa#STIR15453	0.0751017	0.000695705	0.905717	1.00607	0.742703	0.959445	0.797474	0.64375	0.792453	0.608489	1.02217	0.809232	0.83891	0.472178	0.183187	0.426366	0.218627	0.495711	0.571951	Gasterosteus aculeatus clone CFW223-D04 mRNA sequence	uncoupling protein 2	GCACGAGGACCTGCATTGCCTCTCCGGTGGACGTGGTGAAGACACGATACATGAACTCTCCGCCGGGCCAGTATAAGAGTGCCATCAACTGTGCCTGGACCATGGCCACCAAAGAGGGACCCACGGCCTTCTACAAAGGATTTGTGCCCTCGTTTCTAAGGCTGGGCTCATGGAACGTTGTGATGTTCGTGTCGTTTGAGCAGCTCAAGAGAGTCATGATGGTAGGAAAGAAGAAGATGGAGGACAAAAGTTAACTTCATTCCTACGTGCAAAGAGCCCTTTGCAATGATGGATTGACAAGCGCACAAACCCTAGCCATATTGAGTTGGACCCACAATGCAGTGTAGACTACAGGAATACTATGGACCATGATCCATAACGTTAAGATTCCTAGGTGGT…	n/a	ucp1	#N/A	#N/A
Ssa#S32005016	0.0751017	0.000692156	0.264992	0.23764	0.201952	0.315779	0.363458	0.109598	0.220723	0.210871	-0.0165215	0.00944138	0.0111227	-0.0268717	0.0192413	0.00127411	0.00386906	-0.279401	-0.241763	tetraodon nigroviridis full-length cdna	Zinc transporter 7	CGGGCACAGCCACGGAGATGGGCACGGGCACTCCCACGATGACCCCCACTGCCATGATGAACTGCACACACCAGGCAAGGGCTCCAGCAAACAGATTTTGCAAGGAGTGTTTTTACATATTGTAGCCGACACTCTGGGCAGCGTTGGAGTGATCATCTCAGCCATCCTGATGCAGAAGTATGACCTGATGATCGCTGACCCCATCTGCTCCATGTGCATCTCCATTCTGATCGGAGTCAGTGTGGTGCCCTTGCTCAGGGAGTCCATTGGGATTCTGATGCAGCGAACTCCGCCTTCTCTGGACAACGCCCTGCCAGAGTGCTACCAGAGGGTGCAGCAGTTACAGGGTGTGTACAACCTGCAGGAGCCTCACTTCTGGACCCTATGCACAGATGTCTA…	DY733613	slc30a7	#N/A	#N/A
Ssa#STIR01850	0.075758	0.000708496	-1.23587	-0.969975	-1.78087	-0.888368	-1.14067	-1.21419	-1.4869	-1.02209	-0.631092	-0.693305	-0.626276	-0.476539	-0.0226192	-0.156231	-0.281333	-0.296635	0.00784016	Salmo salar clone ssal-eve-536-286 Secreted Ly-6/uPAR-related protein 1 precursor putative mRNA, complete cds	ly6 plaur domain containing 2	GGGGGAGAGGTGCTGCCACCACGGAGCCATGAAAATCATCACTGTTCTCCTCCTCCTGAGCTTCTGCTGCCCTTTCTCAGATGCTCTGAAGTGCTATGTGTGCAGCTCCACCACAACCAATGACGCATGCAACCAGTCATCCCAAACCCGCCAGACACCCCTTGACACCTGCATGACCACTGTGGACACATTTGACAAAATAAAGGCCATAGGGAAGTATTGCGCCAGTGTGAGGACCTGCAAAGGAGCAGCGTCAGGGGCCTCAGTGGATGCGAATGGCAATGGGAACCAAGTCACCTGCTGCTCCAGTAACCTTTGTAACATCAACGGAGCGACTGGTGTTGGGCTAAGCACACTACTGACTCTGGCTGTGTGTTGTAGCCATGCTGTGCTCAGCAT…	n/a		#N/A	#N/A
Ssa#EG930079	0.075758	0.000710625	0.64031	0.548909	0.549948	0.619076	0.697605	0.135554	0.128063	1.04068	0.45352	0.0921311	0.278528	0.227845	-0.0769272	0.0963411	-0.177619	0.280437	0.162064	salmo salar clone ssal-rgf-522-090 single ig il-1-related receptor complete cds	Single Ig IL-1-related receptor	GGGGGACCCGTACACAAGTCATTCTAGCAGTTGAACCGAGTCAATCCCTACTTTTTTATTTCAACTATAATTCTAATGTTTTATCCACTGGGGCTGGATGATACGATATAATCCTAGGACCATAGCGGTGTGCCTTGCGATTGAAAACTCGGAATAAGAAGGAAAGAGAAAGATTTTTATCTTTTAAAAATGACTTCGAACCAGTTGGCTTTCATTCTGACATGTACTTTATGGAACAGGATGTCGGTGTGTGCTGGAGAATCCCTGTGCACCCAAGCCCCAGAGTTTCAGTTGCCCAGTGGGGGTCAGTCTGAGGTGTGGGAGACCCTGGGTTCCTTTGTGGCTCTGAACTGTACAGCCGTGCTGTCCTGGAACGAGACAGACCAACGGTGTGACGCT…	0	sigirr	#N/A	#N/A
Ssa#STIR25320	0.0760416	0.000715998	-0.569272	-0.618394	-0.479853	-0.384956	-0.779653	-0.140628	-0.319592	-0.118122	-0.286913	-0.372874	-0.327302	-0.69526	-0.973497	-0.491151	-1.04267	-0.86536	-1.02466	Salmo salar clone HM4_2669 DNA-damage-inducible transcript 4-like (Ddit4l) mRNA, complete cds	dna-damage-inducible transcript 4-like	GTGGGAGGCAGTGTTAATGTTTGTGGGGGGTGTGTTTGTACCCTTTGGATGTGGGGAAAATATTTATAAGAAATCAGTTATAAAAATATATTTAATTTATTTTGACCAAACATAGCTATATCAAGCCCTTCTAAAAAAGGAACAGTGCTGTAAGCAGCTGGAGCGCATCGTGTACAACGCAGACGTGGTGCCCACCTTTGAGCTGACGCTGGTGTTCAAGCAGGACTGTAGCGCCTGGCCCAGTCTCAGGGACTTCCTGCACATTGGTGCCTGTTTCACTCCAGGCTTCAGACATGCGCTCAAACTCAGCCCTGGCTTCCGGCTCATCAAGAAGAAGCTCTACTCCTCCTTGGCTGGTACCGTGGTAGAGGAGTACTGAGAAGGGGGAATTGAGGAAGA…	n/a		#N/A	#N/A
Ssa#S31965903	0.0760416	0.0007178	0.173338	0.169737	0.251513	0.205448	0.212973	-0.096714	-0.128353	-0.0765677	0.149741	0.0868893	0.135368	0.0716047	-0.0215988	-0.159612	-0.00401115	-0.194737	-0.156118	salmo salar clone ssal-rgf-528-203 vacuolar protein sorting-associated protein 41 homolog complete cds	Vacuolar protein sorting-associated protein 41 homolog	AGCCCTGGAGATCTACCTGAGACTGAGGCATAAAGATGTTTACCAGTTGATCCACAAACACAACCTCTTCTCCTCCATAGAAGACAAGATTGTGCTCCTCATGGACTTTGATAAAGAGAAAGCTGTCGACATGCTCCTGGATAATGAAGACAAAATATCGACCGACAGAGTAGTGGAGGAACTCCGGGACAGACCTGAGCTGCTACACATTTACTTACACAAACTGTTCAAGAGGGACCACCACAAGGGTCGGCGGTACCATGAGAGACAAATTGGCCTGTATGCTGAGTATGATCGGCCCAACCTGCTGCCATTCCTGAGGGACAGCATCCACTGCCCACTAGAAAAGGCTCTGGAGATTTGTCAGGAGGGAAACTTTGTGGAGGAGATGGTCTTCCT…	DY694693	si:ch211-146l10.2	#N/A	#N/A
Ssa#STIR02768	0.0762364	0.000731052	-0.574791	-0.299454	-1.09136	-0.648206	-0.967459	-0.957989	-0.578216	-0.71101	0.00108337	0.398928	0.400593	-0.0613565	0.355624	0.696005	0.525511	0.507909	0.356728	Salmo salar clone ssal-evd-562-130 Ubiquitin putative mRNA, complete cds	ubiquitin	GGGGGATTCCGCACCATGGGGAAGATCTACCAGGTCACAGTGAATGGCTTCAGGGGGGAGAAAATGGTCATCGACGTGGCCAATACAGAAGAACAAATGAACAGTACGACAGTACTGCAACTGAAAAAGAAAATAGCTGAGAAACTACCAGGCAACCTAGGGGGCGATCCGGAGACCATGAGGTTGATCTTCACAGATAAGCATCTGGAGGACCCATGCCTGCTCTCCTCTTATGGGATCCAGAGCCAGTCTGTCATTCAGATTGTGTTGAGGGTGCCTGGGGGATGGAAGGAATGAAGAATGGGCAGAAGAGGGAATCTCCACTACTTTACTTCCTGTATTTACGATGTATTTTTATTTAACAGATGCACTGTATTCACCATTGTATTGTAAACAGAT…	n/a	zgc:194655	#N/A	#N/A
Omy#S34425985	0.0762364	0.000727815	-0.0165834	-0.00225258	-0.107835	-0.0488329	-0.00558376	-0.181396	0.0299969	-0.23054	-0.1521	-0.0981884	-0.0514135	-0.29704	-0.218417	-0.207293	-0.440098	-0.430484	-0.346615	tetraodon nigroviridis full-length cdna	Zinc finger protein 364	GTCttggtgtgtggggtgtgttgggggggggtgcacccctctccttgggttggggggggggagggggAACACAAGAAAAAGAAGGGCCCCCTCTTTGTTGTgggggggaggccgggaggaaaaaccgggggggaaaaaccgccccccccttttttttccccccccccccccctaagcccaaggggggggggggggggaaaaatttccccgccgccggcccagaggaaggggggagggggattttgggggaaaccagtttttttgggggtgggcctttttttgccaaaaaaaaGGGAAAATTCCGGGGGTGTGGCCCCCAGGTTACCACTGTTTGGGGCAATGTTCCCATTCAAATTCCAGGGGAATTTTGGCCTGGGGTCCGGGGAGGTTTTGGAGGCA…	CU073107	rnf115	#N/A	#N/A
Ssa#STIR23843	0.0769107	0.000763064	0.423442	0.486348	0.715763	0.632101	0.59129	0.548357	0.576567	0.522118	0.448692	0.545254	0.65073	0.402346	0.247785	0.163134	0.329872	0.243282	0.152301	TSA: Hippoglossus hippoglossus all_halibut.2336.C1 mRNA sequence	beta b2	CAGACACGTACTGTTTCATCATAACCCATCCGGTTCACTATGGCCACAGACCACCAGAACCCTGCATCCAAGCAGCAGCAGCCAGGCACCAGTGCTTTCAAGTTGATAATCTATGAACAGGAGAACTTCCAGGGGCGTTGCCATGAGCTGACTGGTCCCAGTAATGACCTCCAGGAAGCAGGCGTGGAGAAAGTGGGCTCCATACTGGTGCTGTGTGGACCATGGGTGGGTTACGAGCAGGCTAACTGTAAAGGGGAACAGTATGTGTTTGAGAAGGGGGAGTATCCTCGCTGGGATTCCTGGACCAACAGCAGACGTAGCGACAACATCTTTGCATTCCGCCCCATTAAAGTGGACAGCCAGGAGCACAAGATTGTCCTGTATGAAAACCCCAGTTTC…	n/a	crybb2	#N/A	#N/A
Ssa#KSS3117	0.0769107	0.00076168	0.0430136	-0.0704064	0.0917182	0.137491	0.0257797	0.376126	0.398243	-0.366653	0.439697	-0.0957303	0.25125	0.540121	0.26723	0.528892	0.367331	0.442364	0.310948	tetraodon nigroviridis full-length cdna	Granulins precursor	AATAATTGAACCGACATCCGGTCAATTAGTTGTTTGATAACCAACATGTCAATCACTCAGCACTATTAATGGTGTTCCCAACTAGTGAGGAAGGATTTTAGGGAATGAAAGCCCTTTCCCTCACTACTCGCTGTTCCCTCTTCCCCAGGCAGTGTGCTGTGCTGATGGAGAGCACTGCTGTCCCAAAGACTACAGATGTGATATGAGCAAGACTTCGTGCACTAAGGGTGGGGTGGTGATCCCATGGTACAACAAGCTGGCAGCTGAGCCAGATGACAGTGCCCTCACTGCCCCCCTCTCTGTGAAGTGTGACACCCAGAACAGATGCCCTGAAGGCTCCAGCTGCTGCCAACTTTCCACAGAACAGTGGGGCTGCTGCCCCCTGCACAAGGCTGTGTG…	0	grnb	#N/A	#N/A
Ssa#S35693592	0.0769107	0.000771664	-0.272594	-0.489136	-0.554582	-0.565449	-0.62423	-0.272738	-0.316079	-0.480982	0.0178957	0.192715	0.0989857	-0.0613327	0.207227	0.268515	0.519073	-0.0898018	0.106139	---NA---	hypothetical protein BRAFLDRAFT_72220	GGGGGAGTGGATGATCAATGAAGACCCTGATGAGAGACCTACAGTGGAGGAGACCCTGAATCATCCCCTCTTCTGGAAACCACAGAGGAGAGTTGAGTACTTGAGAAGAATTGGCAATGAGGAGGAGGTTGGGAAGTATAGCGATGCTGACCCAAAACTTCTAGAAGCTCTGAAACAAAGTGCTGTGGAGAGAACCTTCTGTCAGTGGAAATCCAAGCTGCCCTCTGCTTTGATGAAAAAGATGGATGGCAAAAAGCCCTACCCTGAGAACATGTTGGGGTTACTACGCTTCATACGCAACCTCCATGAGCACTATGCTAAGGATTTAGAATCTGTTGACCTGATGAAAATGTTCCCTGATCTCTTTGGATGCGTCTACATGTTGGCCAAGAAACAGGG…	EG928310		#N/A	#N/A
Ssa#STIR13519	0.077119	0.000780361	0.51578	0.593764	0.661518	0.260928	0.599582	-0.112072	0.645447	0.42609	0.306352	0.165799	-0.599739	-0.347991	-0.0218191	-0.041399	0.0278835	-0.379344	-0.567525	Danio rerio wu:fk66a11, mRNA (cDNA clone IMAGE:7043447), partial cds	classtype 11b	TGCAGCCGGCTGGGCCGGATGGTGGAGCAAGTAATGGGCCGCTGCGACCCTGCCTGCGCTAACAGATCGAGGAGCAACTCGGACCCCTTCTATTCCAACGACCGGAGCATCTTGACGCTCTCCCCCATGGAGGCCACTCATTGCTAAGGTAGCAGAGAGCAGTTGTCCCGCCAGGTGCCCCGTCCCGCCCTGCCCCATGGCCACACAGAGGGACTACTCACTGCACGGCCCAGGGCTGACCACCTCAGTGGACAGTCAGACTATCTCAAGAGAAGAATGTTGAAAGCCATGAGGCTCTGCACCACCACTTTGTGAGAGATGCTGCATTTGCCTCTGTTCTGTTCCTGTAAATAATAAAAGGGAATCAGACCAAAGAAGGATTTGTCAGACTTAAGTGGG…	n/a		#N/A	#N/A
Ssa#S35590737	0.0783325	0.000802703	-0.331778	-0.307398	-0.427819	-0.201958	-0.371178	-0.386318	-0.352527	-0.454056	-0.320689	-0.349967	-0.361966	-0.540966	-0.549883	-0.506703	-0.579598	-0.439337	-0.561132	tetraodon nigroviridis full-length cdna	Pterin-4-alpha-carbinolamine dehydratase	GGGGACTGCAAGTGAAACGAGCAGAAGCCGAGTCCTCTGTCTCTCTGAGAACAGCCAAAAAAACCATGGCCAGTAAAATCCAGGGTTTGAGTGAGGAGGAGAGGGACCACTTACTCCCCCTGCTACGGAACGCCCAATGGGTGGAGGTTGTGGGAAGGGACGCCATCTACAAAGAATTCATCTTCAAAGACTTTAACCAGGCCTTTGGCTTCATGTCCAGGGTGGCACTACAAGCTGAGAAGATGGACCATCACCCTGAGTGGTTTAACGTGTACAACAAGGTCCAAATCACACTCAGCACACATGACTGTGGGGGCCTCTCTCAGAGAGACATCACTTTGGCTACCTTCGTTGACCAAGCATCGGTCCTCTAAACAATTCGTGTCCTGCTGCCATTTC…	EG877115	pcbd1	#N/A	#N/A
Omy#S18151665	0.0785461	0.000818383	0.194982	0.348629	0.60956	0.165247	0.405873	0.400977	0.324505	0.534402	0.00275898	0.102728	0.498608	-0.161889	-0.236178	0.0139313	-0.126908	-0.0971928	-0.335233	oncorhynchus mykiss complete genome	PREDICTED: similar to cis-Golgi matrix protein GM130	GCAACCGCACTGGACTCCAGCAACCTAACAAACTCTCAGCTCAGTACCAAGTTAGACCTGCTGACCAAGCAATCTCAGGAGCTCACAGATCAGCTGCAAAAGGAGCGAAAGGAGTTTGAACTGAAATGTGTGAGGGAGCAAGGAGCCATGCGAGAACAATTACAGGTCCACATCCAGACCATCGGCATCCTGGTGTCGGAGAAATCGGAGCTGCAGACCGCACTGTCATACACGCAGCAGGCTGCCCGCCAGAAAACAGGAGAGGCTGAGGAGCTGAGTAACCGTCTCCAGGCCACCAAACAGAGAGTCTCTGAGCTGGAGAGAACCCTGTCCTCCGTCTCCACACAACAGAAACAGTTTGACAAGCATAACAAAGAGCTAGAGAGAGAGGAGATTTTA…	BX877030	golga2	#N/A	#N/A
Ssa#STIR08254	0.0785461	0.000814153	-0.260977	-0.235996	-0.13059	-0.072341	-0.120247	-0.0763197	-0.0894165	0.0597515	0.0887556	-0.101036	0.275792	0.164327	0.124895	0.125081	-0.00881958	0.137665	0.148633	PREDICTED: Danio rerio similar to SON DNA-binding protein isoform F (predicted) (LOC565999), mRNA	son dna-binding protein	GCACGAGGGCAACAAGAAGAAGTGGATTCCTCCGGAGTTTGTTATGGTGACCCACAGTGGCCCAGACCACCGCAAGAACTTCCTATTCAAGGTGGTGGTAAATGGTCAAGACTTCCAGCCTGCGTCAGCCAGTCCCAATAAGAAGCATGCCAAAGCCATGGCTGCCACGGTGGCTCTGCAGGCCATGGGAGAGGTGGCAGGGGACACGGGGCTTTATACAGGGCCTGTGTTCACCACTGCTACCACTGGACCACTGTTCTCCTCCAACGTCTAACACACACACACACATAGTGAAACACACTCAGACTGAGATACAGCGCTCGCACACACACAGGAGAAAAATGACTTGAGTCGCAGACCCTTCTGGCTGACGAGGACATAGAGAATTTGAAGTCACCC…	n/a	LOC565999	#N/A	#N/A
Ssa#S31971876	0.0785461	0.000816175	1.56306	1.22757	1.6551	1.44493	1.56593	1.48134	1.18289	1.28319	1.59527	1.44799	1.68397	0.895123	0.602155	0.939862	0.32226	0.767075	1.02085	tetraodon nigroviridis full-length cdna	Vitelline membrane outer layer protein 1 homolog	ACTGACTTCTGTCAACATGACTACCCCTCTGTTCACTGCTCTGTCCTTCCTGGCTGTGCTGGCCCTTGGGTCATGCCTTGCTATATTGCCCGAGGAGCAGCCCTATGTGGAGCGTGCTGGTATCCAATACAGCGCTAGGCCTTACACCTCCCTCCTCACCGTGCCCAATGGAGAGCAGTTTGGGAACTGGACCTGGCCTGAGATGTGTCCCGACAAGTTCTTTGCCGTTGGGTTCATGCTCCGGGTGGAGTCCGAACAGTACGGTATGGATGATACTGCCCTGAATGGCATTCGCTTGATCTGCGCTAAGGACGAAGATAGGAGCTTCTTGTACACCATTGAGTCTCACACTGGATTCTTTGGTGACTGGTCGGACCCTCACTATTGCCCCAGGGGTGT…	DY700666		#N/A	#N/A
Ssa#STIR02513	0.0789314	0.000830296	-0.237627	-0.330647	-0.22857	-0.32762	-0.272158	-0.120965	-0.272244	-0.461817	-0.712458	-0.370847	-0.592084	-0.581515	-0.498166	-0.390558	-0.532248	-0.460338	-0.478328	Salmo salar clone ssal-evd-528-370 Dehydrogenase/reductase SDR family member 7B putative mRNA, complete cds	dehydrogenase reductase (sdr family) member 7c	GGGGGACTCTGAATGGGCTGGGGCTGGGAACATTGTCCCAAATGAGAAGACCTAACCAGGAATACTAGCAGACATCTTTCCACCAGAGGTCTAGCCAACCCAAACCAGTATGGACCCAGCTGCTATTCTGCTGGTGCCTGTTGTGGTGGTGGTAACAGCAGCGGTTATTTTCCTGCACAGTCTGGTGCTCAAGTTCTTGTCCACAGCAACGGTACGCAACAAGGTGGTCGTGATAACAGATGCCTTAACAGGACTGGGAAAGGAATGTGCAAAGTTGTTTCACGAGGGAGGAGCTAGAGTCATCCTTTGCGGAAAAACTTGGGGAAAACTTGAAGGTTTTGCTGATAACCTGACTAGCGCTGCAGACCCTAAATTAACCTTCCCTCCTAAGCTTGTGCT…	n/a	zgc:101633	#N/A	#N/A
Ssa#STIR18349	0.0789314	0.000829336	-0.181231	-0.283548	-0.250287	-0.213784	-0.168299	-0.123965	0.0346842	0.0397491	0.100258	-0.224978	-0.0220184	-0.043819	0.186411	0.0430551	0.278492	0.29752	0.0446529	TSA: Hippoglossus hippoglossus all_halibut.509.C1 mRNA sequence	tata box binding protein-associatedrna polymerase48kda	GATTTTAAAGTCTATTTTGATGTTTTAGTCATTTTTCAATGTTGTCGTGTGTGTTTGTCCTTTCGGTGGCTTTTATGCATTAAGATTAATGTGTTTGGTGGATGTGCTCTTCACATTGATGTTGGTCCTAGTAAAGGATGAGTTTTTTCCAGAGAAAGAGGGTGATCTTCAGAAGGCTCTAGGTGTGGTTCTGGATCTCCTGGACTACTCCAGTTGGAGGAGCAACTTGGCTGTCTGGAACCATTTGATGAACATCATCAAGAGACTGAGGATGAAAAAGCAATGGCTGAAGATTTTTGCTGAAGAGATGGGTTACAGAAAGGACTGGTGGCTAGCAATACACTTCTCAACATTCCAGGCCAGGAAAGATTCGGCAGAGAATAGAGAGCTACTGGAAGT…	n/a		#N/A	#N/A
Ssa#STIR39598	0.0791319	0.000842091	0.426613	0.546484	0.54923	0.395774	0.585448	0.40118	0.385729	0.434634	0.689765	0.385088	0.279609	0.0875854	-0.350976	-0.0389996	-0.0942879	0.00525475	0.220875	gasterosteus aculeatus clone cfw240-d01 mrna sequence	hypothetical protein LOC100136074	CTGCTTCAGCTAGTTGCCCTGTGGGCCAACGCAGCAGTGGTCACTGAAAATGGCCTCCCCATCCTCTGGGACCAGGCACCCAGCCAGCTGTTGGAACTGCCTCAGGTGGACAACGTGGTCACAATCAACCCCTGGAACTACCTGCAGAGGATGAGTCTGTATAGGATACTGGTAAGATCTACAGACAAGTACATGGCCTCCATGGGAACGAATGAGACTGACAGTCTGTTCTGGGGCCTGCCTCTGCAGATGGGCTGGAAACTCAGATCAGGGCGTCTGGTTGACCCTACTGGCACGACAACATGTGGAAAGGAAGGAGATCCCATGTGCATTTCCGCTAATAGCTGGTGGGCCTGTGTGAACTACTACCTTTCAGTGATCACGTTCCTGGCTGCTGTG…	0	LOC796447	#N/A	#N/A
Ssa#STIR11432	0.0791319	0.000847977	1.01998	1.1607	0.795696	1.10729	1.1217	0.840731	0.917802	1.10707	0.881732	0.738834	0.750942	0.560849	0.502671	0.743939	0.509667	0.694613	0.473157	Salmo salar clone ssal-plnb-027-103 Lectin precursor putative mRNA, complete cds	lectin precursor	GCACGAGGAGGGAACAGAGCCCTCCAGACGCTTCATCATGGACCTGAACACCGGCCTAGTCAAAGAACACATCAGCGAGATGGACAGGAGAGTGGCACCAGTGTACACTCCTTACTCTGTGGATGAGTTCAGACAGGGAACCGAGAACTCCCAGAAAACTCTGGTGGACATCAGGAGCGGACAGATCATCAGGCCTGTTGGAGAGATGGAGAGAAGCATGAAACTGACACCTCAGGATGACAGGCTGGTGAGTGCTAAGGCTGAGACTCACTCAGAGACAGAGTGTGTTGGTGAGGTCATCGATGGCCACTGCTATCAGTTCAACCCCACACTAATGACCTTCAGTGAGGCAGAGTCCTCCTGCAGCATTCTCTCCCCTCACGGACACCTGGCCTCCGT…	n/a	wu:fa56d06	#N/A	#N/A
Ssa#S35536215	0.0791319	0.00084588	0.0972977	-0.0260153	0.0504103	-0.00161839	0.145351	-0.00545025	-0.113124	-0.0954304	-0.117486	-0.0274534	0.0638781	-0.18709	-0.137402	-0.152382	-0.174297	-0.139466	-0.171967	tetraodon nigroviridis full-length cdna	Solute carrier family 25 member 40	GGGGACCCTACCTTTTGACGTGGTGAAGACACGGAGACAGATCCAACTGGGAGAGATGGAGACACTGGGAGTCCCTGTGAAGAATCCCACATCCACATGGCATATCATGAGGGAAATTTGGGCTGAATCGGGATACAGGGGGCTCTTTGCAGGTTTCCTACCCAGGGTGATCAAAGTGGCCCCAGCCTGTGCTGTCATGATCAGCACCTATGAGTTTGGGAAGATCTTCTTCCAGAAGATGAACCTTGACCGGGAGCAACAGGCCTGCTGAGGGGCTGTATGTGTGGAGAAGCAGGGTTGGCTTCCTTCTTCTGGGGCAGAATGGGACGAGACTATTAGCAGCTGCCTATGCACGCTCACATGCACGCTGTGCAAGACTGCTCCTGGTTAAGACTTTGC…	EG822593	slc25a39	#N/A	#N/A
Ssa#S35517490	0.0804342	0.000871482	0.218715	0.187985	0.3115	0.435204	0.412127	-0.0267277	-0.133239	0.0915241	0.375758	0.265543	0.0934486	0.0508108	-0.267553	-0.0641069	-0.409798	-0.166529	-0.190644	salmo salar apolipoprotein-l3 mrna	Apolipoprotein-L3	GAAAGTGAACAGATTGTTTTATTTCTTATAACATTAAATTGTAAAGTTGATTATAAAATTAGACTTGTGTACAGAATGATTGATGaaaatgaaaaaaagtgtatcacctctttatttttactttttactttCTGAACATTCTAAGTGCCACGGTACAGTATGTTTGAGAGGCCCTAACTTCAAAGACTGTTAAGTCATTTATATTGTCCTACTGCGTCATACACATCGATTTCTTCCCTCTCAGCTTCTCCTCCAGAGGATAAAATGGCTGCTCCAGGATGATCTGACTTTTCTCAAATGTTAATAGACCTCTACACAGCGAGTCATGGATCCTCTGCCAGGAGTCCATCTCCGTGCGCCACAACGCTGATCTGGCACGGATGAGCTGGGATCTCTCAC…	EG803868	LOC798813	#N/A	#N/A
Ssa#DN166143	0.0821683	0.000897588	-2.19419	-2.16325	-1.38854	-0.867594	-2.91821	-1.02572	-1.88454	-1.73398	-1.52043	-1.4071	-1.23417	-2.51948	-3.29767	-2.63007	-2.99371	-2.8912	-3.87468	danio rerio si:dkey- (si:dkey- ) mrna	PREDICTED: si:dkey-85n7.4	GACATGTCAACCCTCTTCTTATCGCTGTGAGGCGGGGTTGCATGGAAATTATCACAGTGCTGGTGGAGCATGGAGCTAACATGAACGCGTCCATCCTCACACACCCCTGCTCCTTCCCGGCAGTGGTCATGCTCGGTATGAAGTATTCGCAAATCCTAAAGTATCTGATGGACAATGGCTGCGATGCCCTTTCCTGTTTCGACTGCACATATGGCAGCAAGCCACAGCCACCCCTGCAAACTTTAAGTAGGGGCAGAGACTTCGCCGAAACTTTGCGCTACGCTAACGATGAGGACGAAGCTCCAATCAACATGTGCATCCAGTTCTGTGAGACGATCAACGATCCGACAATAAGCTGCTGGGCTGGACCCATCATAGACACGCTCCT	0	asb2a	#N/A	#N/A
Ssa#S18891276	0.0827415	0.000909714	-0.90989	-0.830707	-0.82272	-0.884803	-0.990438	-0.735278	-0.771625	-0.868332	-0.949414	-0.840556	-0.836469	-0.656738	-0.519975	-0.711062	-0.423814	-0.598644	-0.616334	danio rerio dedicator of cytokinesis mrna (cdna clone image:7274815)	DOCK7 protein	GATTTAGTAAATACTTAAAGTTAACAAAAACTACATAAAACGATTCATGATGTTTAAAACATTTCCTTAACTTTAAACAAAAGTATCTTAACTAAAAAGAAAGCATTATGATAAAGAGTGGTAGCACATATTTTGCTTGttttttttCTCATTTTGGATTAAATAATAAACTTTCAAGTCATAAAATGCAATGAAAAAAAGGTGCACACATGAAATATGTATACAGATTTGACACATCGTACGTAGTAAGTTCCACTTTGTTAAACCCACTGATTGCGTAACAGGCTGCCTGTAAACGAATAAGACACTGGAATGATGTACCGACTTCGTAGTAACACTTTAGCTTTCCTTCTACGGGGAACACTGACTTTTCTCAAGACACTGACGCTCACTATTTAC…	CB515230	dock7	#N/A	#N/A
Ssa#CK873574	0.0831434	0.000930452	-1.75724	-2.01735	-1.50662	-2.02478	-1.89094	-1.30253	-1.3606	-1.89321	-1.2395	-1.60129	-1.77893	-1.05785	-1.09828	-1.26551	-1.1173	-1.21801	-1.29814	homo sapiens orthopedia homeobox mrna	Homeobox protein orthopedia B	TGGGCCACGGCAGGGATGCCAGGCGTCTCTCAGCTGCAGCTCCCTCCAGCCCTGGGTCGCCAGCACCAGCATGCCATGGCGCAGTCCCTGTCCCAGTGCAGCCTGTCCGGCCCGCCGCCCAACTCCATGGGGCTATCCAACATGTCGTCGAACGGATCCGGGCTCCAGTCTCACCTCTACCAGAACCCGTTCCCCGGGATGGTCCCGGCCTCCCTGTCTGGTCCCACCAACGTGACGAGCTCTCCCCAGCTGTGTAGCTCCCCGGAAAATGACGTCTGGAGAGGGACGAGCATCGCCTCCCTGCGGCGAAAAGCGCTGGAGCACACAGTATCCATGAGTTTTACTTAGTAGTAGGCCAACCACCACCAAGCCAAGCGCCACGTTTTACGCGTTTTTTTA…	0	otpa	#N/A	#N/A
Ssa#STIR20305	0.0833219	0.000934923	-0.0143242	0.0383205	-0.0403585	-0.0281391	-0.00323772	0.00247097	0.0553398	-0.0912724	0.184102	0.291557	0.328349	0.314722	0.181374	0.144573	0.11067	0.195185	0.261716	Salmo salar clone ssal-evd-536-329 RER1 putative mRNA, complete cds	rer1 retention in endoplasmic reticulum 1 homolog	GGGGGGTCATTAGCCGGCCCAGCACGAGAGGTAGTTAGGTAGTGACACAGCGGCAGAATCAGACATAATGTCAGAAGGGGACAGTGTTGGTGAATCAATCCATGGGAAACCATCCACAATCGGCAGCTTCTTCACACGGGTTGGACAGATCTATCAGTCATGGCTAGACAAGTCAACGCCGTTCTCCATAGGGCGATGGGGAGTCACTCTTTCTCTAACGGCCATCTACATGATCAGAGTGTACATATTACAGGGTTGGTATATTGTAACATACGCTCTGGGAATCTACCATCTTAACCTGTTCATCGCTTTTCTATCACCAAAAGTGGATCCATCAATGCTTGACGAAGATGAGGGCCCGGCGCTCCCCACCAAGCAGAACGAGGAGTTCCGCCCATT…	n/a	rer1	#N/A	#N/A
Ssa#S35553104	0.0841513	0.000956719	-0.604714	-0.418294	-1.03686	-0.547812	-0.996012	-0.253119	0.0353017	-0.64585	-0.696035	-0.248839	0.0744176	0.0191684	0.443829	0.408597	0.850102	0.625892	-0.0462637	tetraodon nigroviridis full-length cdna	Probable dimethyladenosine transferase	CAGACTATCATGTTTTTTATGGTGGTAAAGCAGTCATGAATTGCATAACTTCATGAAAAAAATGAATTCATGAAACCAAGATTATCTCAGGGCTCCCTCACACAACAACCATGAGTCAGACATCTGACAAAGTATATTTTTCAACCTATCCATGACAACCAAGCACAAACTGTAGGGCTGACCATCTGTACTTTCTAGTGCATAGAACACACCTCAACAGGTACTTGTATCACCTGTTTTATGTATGAACATCAACTATACCTGTTACCGCTTATTAAATATGTACATTTCAGCAAAACAAACAATTTCACTGATCACCAGCTTTCATGTTCATATAAAAGGCATGATGAAGGTAGTCCAGGGACTGAGTCTGAGGTGTCTTGCTGCATTCCTGTGAGA…	EG839482	dimt1l	#N/A	#N/A
Ssa#STIR24010	0.0842789	0.000964477	-0.495894	-0.389477	-0.253045	-0.41678	-0.286286	-0.361532	-0.215236	-0.34235	-0.365139	-0.432861	-0.386326	-0.13967	-0.0379219	-0.105452	0.0409613	0.172176	0.18025	Salmo salar clone ssal-rgf-527-114 unknown large open reading frame mRNA, novel cds	ca063_danreame: full=upf0471 protein c1orf63 homolog	GGGGGGACATAGGCGCCACCGCTCACCATCACGCTGTTACAGGGCCCACTTACGCTCCTACAGCCCTTCTTCTTCCCCAGAGAGGCCGCACCGCCACAGTTCCCGGTCCAGATCGGCCAGCTGGAGCAGGGTTCATAGGGGGTTTGTGGGCAGGTACAAGTGCAGGTTTTCTGGATCACCCAACAGAAGCCACAAGACCTACACGAGCCGCTCCACATCTTCAGGACGCTCAGTCGTCAGCCTCAGTATAGAGGAAAAGGGGGAACTCAGGACTATGAAAGCCAATGCCACCCAGGCACTGGGGATGGAGCAACTGGACCTTCCTGAGAGTGTGAAGCCCATGGAGGAGCAGCAACTGAAAACCAGACTAGCCACACCAGAACCAGAGGAACGGGTGAG…	n/a		#N/A	#N/A
Ssa#STIR14345	0.0842789	0.000968445	0.51987	0.24422	0.273994	0.476657	0.437116	0.192443	0.205972	0.243712	-0.137482	-0.0463743	-0.32308	-0.171752	-0.0283966	-0.0665603	-0.0752563	0.185114	-0.124866	Salmo salar clone ssal-rgf-516-364 Platelet endothelial cell adhesion molecule precursor putative mRNA, complete cds	platelet endothelial cell adhesion molecule precursor	GGGGGAGATGTACCTGATCTGTGGGGTGGAAGGTTCCCCGCCCGTCACCTTTAAGTGGTACCGACGTGGGAACGTCCAGCCGCTGTTCACCACCACCTCAACCCAATCCAGCGCGTCCCACCAGATCAAGCAAGTGGGGAACGAGCACAGTGGCACCTACTACTGCGAGGCTATCAACTACGCTAACACGGTCCAGAGTCAGCCAGTCACCGTAGATGTGAAGATGGCAATGTGGAAGAAAGGTTTGATCGTGGCCTGCTGTCTGCTAGTGGTGGCTGTCCTAGTCCTCGCCTGCGTGCTGCGCTACAATTCCAAGAGGGGTAGAGAGACCTACAGTCCCCCAGCAACACAGGCCTTTGCTGGTGTCTGACTATACGCAGCGCCACCCTTTGACGGCAT…	n/a	LOC100333180	#N/A	#N/A
Omy#CA368785	0.0842789	0.000985155	0.470952	0.597394	1.33549	1.46946	0.835419	1.12981	1.64247	0.609619	1.00115	0.876896	0.87469	-0.342421	-0.532574	-0.838775	-0.0989275	-1.38966	0.124759	homo sapiens fc fragment of binding protein mrna	PREDICTED: hm:zehn1245	CAGCACCTACTCAGACCTCATCGGAGGGCTCTGCGGAAACTGGAACGGCCAACGGAACGACGACCTCCTCAAACCAGACAAGAGCCCTGCCAACACCCCAACAGTATTTGGGGACAGCTGGAAAGTGGGGAACGATCCTGGCTGCTCCAGCGACTGCAACGGCAAGAAGTGCCCCACCTGTGACCACAGCCTGATGCTTGATTACCAAACAGGGAAGTACTGCGGCAGGATCACAGACAAAAACGGTCCGTTCAAGCACTGCCACGCCAAGGTGGACCCCACAGAGTACTATGAGGACTGTGTGTTTGATATGTGTCTGTACCGTGGCCATGCCTCTGCCCTCTGTAACGCCCTCAGCACCTACACCACTGCCTGCCAGGATGCCCCTGCCAAGGTGGA…	0	si:dkey-65b12.6	#N/A	#N/A
Ssa#S31963578	0.0842789	0.000977311	-0.123542	-0.170256	-0.198701	-0.159217	-0.225739	-0.0741863	0.00699043	-0.0811739	0.0704765	0.011199	0.196246	0.0160151	-0.0196571	-0.119462	0.0354586	0.058115	0.133183	tetraodon nigroviridis full-length cdna	Selenoprotein K	GGCGATTGGGTACGGGCCCCCCttttttttttttACAGCACAGGACTTTCTTTTAAGTTGGGATACAAAAAAATATTACAGCTTCGGAGAGGGATGTGATATGATTCACAATGGGACAAGAAGAGGGGTCTGAAACAGGAAGCTGCCGTATCGGCCGCCCTGGCCCCTACGTGTAGGAATTCCCAGAGCAGCGTCAGGAGTCTGTGGTGAGCAGAAGCAGCTGTAGAGGATGGGGGCTGGCACACATGCACGTCATTGCAGCCTAAATTAGGCTACATGTCTGCAGCCGGTGTGCCACAACCCACGCCTACACAAAAATGTGTAGGCGTTTACCTTCCTCATCCTCCTCCCCCCATGGGAGGGGCGCTGGGCCCCCCACCGTGGTTTATCCTCCCCATC…	DY692368	zgc:103591	#N/A	#N/A
Ssa#STIR16288	0.0842789	0.000962162	0.756321	0.685554	0.874689	0.93177	0.674883	0.716563	0.500242	0.446521	0.531291	0.465601	0.76095	0.412419	-0.135612	0.377421	0.241402	0.269119	0.218922	Salmo salar clone ssal-rgf-515-033 Sodium-dependent phosphate transport protein 2A putative mRNA, complete cds	solute carrier family 34 (sodium phosphate)member 1	CCTCCTCGTCTGCTTCCTGCTCCTCCCGTCCCTGGTCCTAGGCCTCTCATTGGCTGGCTGGAGAGTGATGGTGGGAGTGGGCGCACCATTTGTGGGTGTGACTGTTTTCATTGCCTTGGTGAACCTGATGCAGGCTCACAGCCCTGGCCACCTGCCCGCCCGTCTCCAGAGCTGGGACTTCCTGCCTCGCTGGATGCGCTCTCTCAAGCCCCTTGACAGGGTCATCACCAAGGCAACTGGCTGCTGCAGCACAGGCCATGCAACCGGAGACGACCAGGCGGCGCCCATTAACGCGGTAACGATCCCTGTTGACCCCAAGATTGCATCCACCCAGAGGAAGGCTGACCTGGCGTATGATAACCACGTCCTTGAGTACCTGGATGAGACAAAGCCAGGTGT…	n/a		#N/A	#N/A
Ssa#TC106741	0.084803	0.000998532	-0.41503	-0.434766	-0.596665	-0.554628	-0.57764	0.373213	-0.0831909	-0.244752	0.368201	0.171011	0.299159	-0.22695	-0.0370073	0.370886	0.251474	-0.611366	-0.158525	oncorhynchus mykiss checkpoint kinase 2 complete cds	checkpoint kinase 2	TTTTCCTGTTCACAGATTCACATAATTTATTCAACTGGAGCTTACTTCCTGTCTCCCTCACAGCTTGGCAGGCTATCCCCCATTCCACCCTAATGCACAAACTGGTTTGTCAGTCAGGGATCAGATCACGCAGGGAATATATACATTTATTCCATCCAAATGGGACGGCATCTCGGATGACGGTAAGAGACTACTGTCAATCCTGTTTGGCTCTGTCGTGTGTGAGAGCACATAGAAATTCGAAAACAGATTCTTCCTGTCTCAGGTTGGGAAAGAACTTTGGGTACTTTACTACAGTCATATTGATAATTCAGTAAATGCTGTCCAATAGTTATTTTACTTATCCAATCATGTCTAGCTAAAGACGTCGTGAAGAGGCTGCTTTTAGTGGACCCCAAT…	0		#N/A	#N/A
Ssa#S30239792	0.084803	0.00100604	0.406656	0.737937	0.817238	0.885408	0.578603	0.722453	0.462425	0.600632	0.738523	0.73677	0.270764	0.403392	-0.125643	0.128564	0.0224833	-0.0151186	0.101176	tetraodon nigroviridis full-length cdna	fatty acid amide hydrolase 2a	CTGGAGTGCGATGATGGGAGCCCCGGGGAAGGATGGAAAGAAGCCCACATCGTTTGCAGAGCTGATGTCTGACCATGGGAAGAAGGTGTGGCCTCTTTGGGAGATGGCTAAGTGGACTGTGGGACTCTCCAAGCACACTGTGGCTGCTATAGGTCTGGTCCTGGTAGAGATGTTCCAGAGGGCCCAGCCCACCCAGTTCATCCTGCAGCAGAAGGAATCTCTCCAGAAGGACCTGGAGGAACTGTTGGGGACAGACGGGGTGCTGctctacccctctcacccccacctcgcccccaaacaccaccatcccctcttcacccCCTTCAACTTCTCCTACACTGGTATCTTTAACATTCTGGGTCTTCCGGTGACCCAGTGTCCGTTGGGGCTGAGCGCGGA…	DW535853	faah2a	#N/A	#N/A
Ssa#S35685655	0.084803	0.00100692	-0.383575	-0.235846	-0.350846	-0.320866	-0.29154	-0.240026	-0.210071	-0.0989285	-0.347107	-0.185739	-0.219463	-0.217393	-0.0421925	-0.0555677	-0.0723715	-0.124119	-0.0110626	tetraodon nigroviridis full-length cdna	Osteoclast-stimulating factor 1	GGGGGAATTGAACCAGCAGAATAAACTGGGAGACACTGCATTGCATGCTGCCGCCTGGAAGGGATACTCGGACATAGTAGAGATGTTACTGAATAAGAATGCCAGGATGGATATTAAGAACAATGAGAAGAAGCTGGCTCTGGAGATGGCCACCAATGCCCAGTGCGCCTCTCTCATTAAGAGGAAACAAGGAGGCAATATCACACGTACACACAGCAACGCCGATGAGTACCTTGATGATGAAGACTCCGACTGATTGCCATCTTCGGAGTGGGCTGTCTCATGGGGTGTGGGGAGTTCGGAGGTTGCAGTGTGTGGGACATAAATAGCTTGGTAGGGGGTACATTCCAATTTTTACACATTTTATCCTAACATCTGTTAACAAAAGTAATATATTTC…	EG920373	LOC100537973	#N/A	#N/A
Ssa#KSS4345	0.084803	0.000999433	1.10173	0.911131	1.54818	1.30903	1.35306	1.33661	1.14788	1.239	1.5012	1.38218	1.29574	0.631399	0.690658	1.08503	0.462928	0.695636	0.656434	salmo salar serine threonine-protein kinase rio3 mrna	Serine/threonine-protein kinase RIO3	CGGGATGAACACAAAGCATAATTTGCTTTACAGCTCTCGTAAAATCCTTGTCATTTAGCAAGAAATCTGTTCATTAGTGACATTAACTTTATTTGGCTTAAGATAACACATCTAAACTGTTTCATTATCGTGTCTAATTCAGGAAACGAAAAAAGGACACTGTTTTGTCGGCGTAAAAGTGTTGCTAGCTAAGATTATTGCTCGTCAAGCCCGACATCTGAATACTGTTGCTGTCAAAGACTGAAACTCTGGGCTGCTGTCATGGATCAAATAGGGATCACTGCAAAGGACCAAAGAGTCCATGGGGCGCCACCACTACCAAGGTGGTGTCACCCTGCTCCCTCGCTGACGTCATGAGTGAGCAGCTGGCCAAGCAACTGGATGAGGAAAGCAATGCTT…	0	riok3	#N/A	#N/A
Ssa#S35668155_S	0.084803	0.00100461	-0.253745	-0.349089	-0.336648	-0.282294	-0.203741	0.166533	-0.275174	0.263173	0.0508709	0.273835	-0.302639	0.0679164	-0.0423832	0.0428467	0.213792	-0.0739188	0.272682		Transmembrane and coiled-coil domain-containing protein C6orf129 homolog	GGGGGGTGTTTTTTCTCACGAAATGACCAAATCTAAGGACAAGCGAGAGAAAGTCAGCGTAGCTAGCGAGATTGATCGTGTTGAGGAGCGACGGTTGCGATGTCACGATAGTATCGAGAGGGCAGAGTTCAGACGGCGGCGCGAGGAGCTCTCGGATCAAGACAGACAATCGCTGGAGGATGAAATGACGATAATGAACGAAAGGATGCAAAAGTATGATAAAGAGCTGGAGGTGTTGAGAGGAGAGAACAGGAGGAATATGATGCTCTCTGTTGCTCTATTGGCCGTCAGTGCTCTCTTCTACTACGCCTTTATCCACTACTGAATAAGAATGAGCTCATTTTAGCACAGTTGACTGTGTTATGTTACATCTTCATCAGGCCCAAATACTGCTTTGGC…		si:ch211-214j24.7	#N/A	#N/A
Ssa#S35529345	0.085177	0.00101389	-0.436998	-0.598329	-0.427542	-0.454731	-0.392466	-0.438298	-0.519347	-0.372595	-0.292808	-0.149724	-0.392118	-0.7506	-0.765522	-0.61268	-1.03172	-0.950026	-1.00408	tetraodon nigroviridis full-length cdna	Calcium-binding mitochondrial carrier protein Aralar1	GGGGGACTGCTAGTCAACGTGACGTCACACTCAGCATGGCGGTCAAGGTGGAAACAACCGCAAGAGGCGATTCCAATGAACTGAGGACTATATTTCTGAAGCATGCCAGTGTGGTTGAGGACGGGGAGCATTACATGTCCCCCAGGGACTTTGTGCAGAACTTCCTGGGTCTGCACAACCAGCCCGACCACAACCGCAAGACTGTGCAGCTGATCGCTGGAGTAGCCGACACCAGCAAGGATGGACTGATCTCTTTCCAGGAGTTTCTGGCCTTTGAATCGGTTCTGTGTGTCCCGGATGCCCTTTTCATAGTGGCCTTTCAGTTGTTTGACAAGACTGGCACAGGGGACATCTCGTTTGCCAATGTGCGGGACATCCCGTGTCTGCAGGTCCTCGCCA…	EG815723	slc25a12	#N/A	#N/A
Ssa#S35531441	0.0857162	0.0010254	-0.552316	-0.783095	-0.55197	-0.599716	-0.556051	-0.743988	-0.851641	-0.729369	-0.399645	-0.671362	-0.86752	-1.04221	-1.01526	-0.813228	-0.872503	-0.926806	-0.983645	salmo salar melanoma-derived growth regulatory protein mrna	Melanoma-derived growth regulatory protein	CGCCTGggagacagcagagcagcagagagagagaagcagagtaaaggagagaaagatgtctgctcgaggagtgtgtgtgtggggtgttgtgtttttgtgtgttgtgtctgtctgtCAGGCCGGAAGACAGATGCCCAAACTCTCCAACAAGAAACTGTGTGCCGACGCTGAGTGTAGCCACCCCATCCTGATCGCCCGTGCCTTAGAGGACTACTACCCTGGAGACTGCCGGTTCATCTCTCTGCGTCAGGGTCAGGTGGTCTATGTCTACGCCTTGCTGAAGGACCGAGGAAACATGTTCTGGGCTGGCAGCGTCCAGGGGTCGTACTACGGGGAACAGGAAGCAAGACTGGGACATTTCCCCAGCAGCGTCGTCGAGGAGACACACGCTCTCATGCC…	EG817819	zgc:194158	#N/A	#N/A
Ssa#S35677043	0.0863941	0.00103607	-0.114408	-0.182036	-0.238505	-0.238977	-0.168353	0.121723	-0.210618	-0.173729	0.155672	0.0697699	0.515169	0.450892	0.205589	0.319969	0.133971	0.0483499	0.110242	salmo salar fad-dependent oxidoreductase domain-containing protein 1 mrna	FAD-dependent oxidoreductase domain-containing protein 1	TGGGGGAGAAGCCAGCTAGCTAGCTAGCTTACCTTAGCATTTCCAGTGTGCGATTAGTGCTGCTAGAGAGAAGAAATCAAGCTCCAGCAATGTCAATGTGGAAGGGACTGCACATGACAGCGCATGCCACTCATGGAATTCATGTTTCCTCGCGATTTATCCATAAACACACGCGACTCTGCACCCTTTCGTTCCGAAACATCAGCACTGGTAGACTCGTGCAAAATGATTTCTTCAAAGATCTGGAGAACCAGTTAAAAGCGTTCAGGGAGAAAGCGGCAGACGCCATGCCTGGCAGTGACTGGACTCCGTTTGAGAAGAACCGCTCACTCCCCCCTGAGAGGGCAGACATCGTGATCGTAGGAGGTGGCGTGGTGGGCTGGTCCATCGCCTATTGGC…	EG911761	zgc:172243	#N/A	#N/A
Ssa#S35494681_S	0.0870712	0.00107639	-0.744668	-0.576433	-0.0479035	-0.00237131	0.158256	-0.0916543	0.329037	-0.122687	-0.101366	-0.813722	0.0938945	0.513661	0.861916	0.576094	0.649209	0.839326	0.770947		Intelectin-1a	ACCTTTTCACTTGCTGTAAATTTATTAATTTGATTGATAGTAGCTCAGTCTTTcagaaagagacaaagacaagaggaagagacagacagagacaagggaacgaagacaatatcaagacaTGAAAGTCACAGTTGTTGGTGTAACATCAGTATAGTTCTAACCTCTGTCTGTTCTTTCATCAACTCTCCTAGTGGCCAATAATCACTGTTACCTCCCATATCACCCTCTTCCCCAAACAGCTTTGTGAAATGATGATTCCTACGCTAGAAATATGAATGATCTAGTTAGCCAATCAAAGGCTTCCTAGAATGAAGCTGTTGAGGATCTCAGCGGTAGAAGAGCAGCACGGCTGCTTCGGTGATCTCCTTGGATGAGCTATAGCCTGTGTTGGTCCCGTAG…		LOC555755	#N/A	#N/A
Ssa#S18840394	0.0870712	0.00106119	1.06167	0.783271	1.35579	1.02617	1.11199	0.991786	1.01233	1.04084	0.922649	1.0007	1.06277	0.456457	0.482772	0.812612	0.443057	0.556524	0.671403	oncorhynchus keta clone genomic sequence	PREDICTED: similar to syncollin	AAGCAACCATGAAGGTAATGATCGCTCTGCTTCTGAGCACTTTGTGCTTTGAAGTCCTCAATGCCCAATGCCCAGAAGCCAATGCGTTGAAAGACGCAGATGGCGTGAAGCTTTGTGCACGGATGTTCGAGGACAGCCACTATTATTACGAGCAGAGTTGTGGGGGAGAGTACCTTGATTCCTACCCAGGTGAGGACGTCCCGATCATCCCATGGCGTTGGAACAACCGTATCTCTTCCTTGGTGGTGTCAAGGGGTTGCAGCCTTACTGTTTGGAAATACACCAAGAAGAGAGGAAGCAAATCTAAATTCGGTGCTGGAATCAAATATCGCCTCAAAGAAACGATGCAAGGTCTTTTCGGCAATTGGGAAAACGACATCTCTGGATACTACTGTGTGT…	AJ425734	LOC568900	#N/A	#N/A
Ssa#S46612106	0.0870712	0.00107935	0.600548	0.949105	0.96706	0.7715	0.965062	0.774565	0.779566	1.0697	0.687065	0.445125	0.613124	0.266919	0.346615	0.227622	0.478001	0.190224	0.533186	oncorhynchus keta mrna for preproghrelin- partial cds	preproghrelin-2	ATATCAATGTCAAAGGTATATCTGTTCTCTCCACGAAGCTCAGACAGCCATCCATCATGCTACTGAAGAGAAACACAGGTCTCATGATACTGATGCTGTGTACTCTGGCTCTGTGGGCCAAGTCAGTCAGTGGAGGGTCCAGCTTCCTCAGCCCCTCCCAGAAACCACAGGGTAAAGGGAAGCCCCCTCGAGTTGGTCGGCGAGACATTGAAAGCTTTGCTGAGCTGTTTGAGGGTCCCCTTCACCAGGAAGACAAACACAATACAATCAAGGCTCCTTTTGAGATGGGCATCACCATGAGTGAGGAGGAGTTTCAGGAGTATGGTGCCGTGCTGCAGAAGATCCTGCAGGATGTCCTGGGAGACACTGCCACTGCAGAATGATCACAACTTGGCATAG…	0		#N/A	#N/A
Ssa#STIR21101	0.0870712	0.00106966	0.970316	0.194821	1.22829	0.332637	1.12579	1.16144	1.17306	1.08942	1.2587	0.869314	0.769643	0.0241289	-0.362598	0.323938	-0.209801	-0.0688109	0.538197	Oncorhynchus mykiss sex hormone-binding globulin beta form (SHBGb) mRNA, complete cds	protein s	TATTTGGCATGGGTGTAACCAAGGCAACCATGAGGTTGACGGATGGGGACTACAAGCTCCTGAAGAGGGTGATGAGCCAACCAGGGAGCAGGGTGTACCTGGGGGGCGGGCCAGAGGGTCTGTCCAGCTTCCACGGCTGTCTCCAGGCTAAGATCCAGGGTGTCAACGTTGACCTTGACCTGGCAGAGGTCAAACACGGGGATGTCCGCTCTCACAGCTGCCCTGCCGCCCTCAACATCCGAGATGGGAAGTAAAGGAGCCGCAGTTACACCCGACACTGCTTATAAGACTACACAAGGCTACACTGTTTTCTGTTTGGCTATTGTCTGTCTCTCAGCGTTTTACTGTCTCATGTGGCTATCTATGTAACAAGATGTAACACAGTACTGCAGAATGCAG…	n/a		#N/A	#N/A
Ssa#S35583363	0.0870712	0.00105895	0.186238	0.155626	0.152885	0.201386	0.145638	0.114894	0.0958519	0.0395441	0.0935669	0.122204	0.184947	-0.0463285	0.0616684	0.0647802	0.0577984	0.0775013	0.055644	homo sapiens spindle and kinetochore-associated protein 2 mrna	Spindle and kinetochore-associated protein 2	GGGGGGATTTAACATGGAGACAGCAGTTGATAAACTGGAGGCGATGTTCCAGAAGGCAGAGGCTGACATGGAGTACATGGAGAAACGGCTGAGGCTGGAATTCCTGACAAGTGCTCCAGTGAACGGTGCAGCAGAGGAAAACCCTGTGAAGCTGCTGGAGAACCTGTCTGCCATCAAGGTGAGGCATGTGGCCTTGTGCACACAAGTGCAGGAGATTGCAGCCGAGCAGAAGCAGTCAATGGACTCCATTCGAGCACACCTCAACACCACTGTGCAGCTGGTGCAACAGTTACAGCAGACTGCTGACGTTGAGATTCCACCACTGACTGAGATGGAGCAGGAGTCTGCAGATTTCCTTGGTTTATCAGTCAATCAAAACACAGAGTTACTGATGTCTAT…	EG869741	im:7140390	#N/A	#N/A
Ssa#S48403141	0.087857	0.00111419	0.344582	0.145123	0.285089	0.3451	0.236343	0.179144	0.308071	0.296626	0.00286198	0.237651	-0.537309	0.0555668	-0.0977135	-0.0787973	-0.223631	-0.0756578	0.0459204	tetraodon nigroviridis full-length cdna	2,4-dienoyl-CoA reductase, mitochondrial precursor	TTGGCATCAATATTTAAAACTGATTTAACCTTGCCGTTGAAGAGTCTTGTCTACAGACGGTTGTTCAGCACTGGGACTAGGGCATTGAGTGAGACTGGACCCCCCCAGGCTAAATTCTTTCCTGCAAATGAGGGATCAATGCTGCTCCCTGGGACTTACAAAGGCAAAGTGGCCTTTATCACAGGAGGAGGAACGGGGTTGGGAAAAGGCATGACCACAACACTGTCAGCACTAGGGGCAGAGTGTGTCATCGCTAGTAGAAAACTGGACGTTTTGAAAAAGACTGCAGAGGAAATTACAGCTCAGACAGGAAATAAGGTCCATGCTGTGCAGTGTGATGTTAGAGACCCCAAGTCAATTGAAGCTGCTGTGGACCAACTGGTGGAGGTTGCTGGTCTC…	0	decr1	#N/A	#N/A
Omy#S15316237	0.087857	0.0011088	0.188882	0.0694752	0.0876493	0.202147	0.123297	0.123844	-0.0868397	0.110639	0.0191669	0.0928249	-0.0338392	-0.143068	-0.24093	-0.149291	-0.605804	-0.345722	-0.313295	tetraodon nigroviridis full-length cdna	SET and MYND domain containing 1	ACTGCTGGTGACTTCCATGAGGTGGTGAAGCTGTGTCGTGAGTGCTACACAAACAGAGNNCCGTGTTTGGTAAGACACACCTGTACCATCTGCGCATGCTGAGTACAGCCAGTGAGGTGCTGTCCTACCTGCAGTTCTTCTCAGAGGCTGCAGAATACGCAGGCAGACTGTGGGAGGGCTACATGAAGTTGTACCATCCCAATAATGCCCATTTGGGCATGGCCATCATGCGTGCTGGTGTGACCCACTGGCACGCAGGGCTCATCAAGGTTGGCCATGAAATGATCTGCAAGGCCTACGCCATCCTCATGGTCACCCACGGACCCCAACCACCCCTATTACCAAGGACCTTGAGTCAATGCGTATGCAGACTGAGATGGAGCTGAGGATGTTCAAGCA…	BX298336	smyd1b	#N/A	#N/A
Ssa#CK892846	0.0897472	0.00116529	0.479582	0.596767	0.451843	0.908995	0.635542	0.597135	0.464611	0.416341	0.704444	0.57727	0.89852	0.39022	0.123984	0.191699	-0.0760932	-0.0112505	0.0305567	danio rerio mrna (cdna clone mgc:191946 image:100060255) complete cds	bgn	GATGATGTTGATGAACGATGAAGAGGAAGGCTCAGCGGTTGAGGAATACTATAAACCAGAACAGCCTACTTGCCCATTCGGCTGTCAGTGTAACCAGAATGTTGTGCAGTGCTCTGACTTGGGTTTACACTATGTGCCATATGACATCCCCCCGGAGACCAGGCTCTTGGACCTTCAAAGCAACCAGATCACTGAGATAAGAGAGGGTGACTTCAAGGGACTCAGTAACCTCTATGCTCTGGTGTTGGTGAATAACAAGATCTCCAGGGTGCACCCTCGGGCCTTCATGCCCCTCAAAAGGATGCACAAGCTCTACTTCTCCCACAACCAGCTGACGGCCGTGCCCAAGAACCTGCCCTCTTCCCTGGTGGAGCTGCGCATCCATGACAACCATATCAA…	0	bgna	#N/A	#N/A
Ssa#STIR06214	0.0897472	0.00116418	0.237455	0.34781	0.322961	0.204063	0.340262	0.134237	0.131589	0.089097	0.154069	0.057189	0.0414705	0.0554361	-0.13061	-0.0312891	-0.163701	0.232414	-0.175238	Salmo salar clone ssal-rgf-530-170 aidB putative mRNA, complete cds	loc446287 protein	TGAACGGTGTGTAAAAACCAAATTTCAGAAGGGATTGTTAAGCCAGCGGCGTGAAGTCTGAGCTGCTGGATGATGGCTGTGAACCGACAGGTAGCTAGACACAGTTACCGGGTGTGTACCGGATTGTATCGGCCGCTGTCACGCAGCAGTTCTGTGAGCATGGTTCAGAAGGTCCTGGTTCGGCCTCCCCAAGATGTCCCCGGAGCAGAGGAGCAGGCAGAGTTCTCCCGGGCCGGGATTGGAGGGTTCTTCCAGGAGAGGCCAATGCTGAAGAACCCTTTCCTGGAGGACGCTCTGCTACAGGGATACCTGAGGAGACACCTGCCCAGTGAGGCAGTGTATTCCGACCTGCATGTGTTTGGGGAGCGATTGGTGCGTGAGGTGGATGGGTGGGGTCGG…	n/a		#N/A	#N/A
Ssa#STIR15144	0.090524	0.00119693	0.377099	0.293491	0.338278	0.132824	0.352657	0.0450664	0.136942	0.141926	0.0526338	0.0569034	0.396042	-0.0849075	-0.1898	-0.287819	0.106032	-0.165082	-0.386495	Salmo salar clone ssal-rgf-521-214 Alanyl-tRNA synthetase domain-containing protein 1 putative mRNA, complete cds	alanyl-trna synthetase domain containing 1	GTTCATGAGCATCATAGCCAATGAAATAGGCACTGAGGAGACGTTGGTTTTCCTGACTGTTGGCGAGGAGAAAGGACCAGGGCTGTTCCTTCTGGCAGGACCCAGTGGGAAAGTGTCTGAACTGGGACCACGAGTGCTGGAGATGCTCCAGGGCAAAGGGGCTGGGAAGAACGGGCGCTTCCAGGGCAAAGTAAATAGCATGGCACGCCGAGGGGAGGTGGAGACCCTAATACAGGAACACTGCAAGAACGAGCAGTAATGGATGACTGGTGTGTATAGTTTTTTGGCTATATCGTATAAATGAATAAAAAAAAAATTGGCTAAATGGTCTTAATTTAAGGTAAGGGTTAGGCATTAAGTTTAAAATCAGATTTGATGACTTTGTGGCCGTGCCAGCTA…	n/a		#N/A	#N/A
Ssa#STIR10736	0.090524	0.00120101	0.451824	0.195701	0.186726	0.286342	0.325381	0.440547	0.218479	0.137214	0.310494	0.295702	0.389194	0.0659952	-0.00222969	-0.0365381	0.111685	0.102653	0.0115242	Salmo salar clone ssal-eve-555-156 SH3 domain-binding glutamic acid-rich-like protein putative mRNA, complete cds	sh3 domain-binding glutamic acid-rich-like protein	GGGGGGCAGGCAGCAAGAGTATGCAGCTCTCAGCTGGTTTTGGAATGGAGCAGCTGACAGATGAATGACATCGGTAGCAGATTAAGAAGCAGCAGCAAGACATCATGGGTTTCCTAACTGTCAACAAGATTGACTTTAAGGAGTGTGACATCGTAACTAGTGAAGACAACAGGAGGTGGATGAGGGAGAACGTACCTGAGGACTTCCGACCTATGACGGGGGTCCCCCTGCCTCCACAGATATTTAATGAAGAACATTACTGTGGGAATTATGAGGCCTTCTTTGATGCCCGTGAGGAGCATGCAGTGTATGCCTTCTTGGGCCTAACAGCCCCTCCAGGCTCCAAGGAAGCAGAGGCCTTGGCTGGACTGGAGCAACAGTAGCCGTATGGTTTTGATT…	n/a	zgc:64130	#N/A	#N/A
Ssa#S30264353	0.0911429	0.00121477	-0.0682139	-0.4643	-0.834766	-0.696903	-0.468604	-0.150661	0.184092	-0.746051	0.488197	0.447659	0.59085	0.445278	1.62333	1.46796	1.56312	0.921717	0.258637	danio rerio imap family member 8 mrna	GTPase IMAP family member 7	AAAGTTTATTTGAACAGAGACAATGTACGACAAAACACAGGACTCAGAAGTGAGAAGTGAAACGTTGCAACAGATTTAGCTAACATCTCATTTAAATTTGCAGTCTTCCTGTGTCTTTAGGACCATTTCCACATTGATAAAAAAGGCAAGACCAACTTTCACTCTCTTTTTCTCTATCAGTTCTCAATATTAGGAAGATGTTCCAAATGTTTTGTTTACTCTGTGTATATAGAGAAAGCTTTCAATATCAAGTAATGAAGTCAAACAACTTGTAGAATGTACAGCACTGTTAGCTACGGACTCTCATTGAGTATTGCATACATTTACTGCAGCTCCCACTGTAATTCCCACTGCTGCACCAACTGATACACCAATTGGGCCTCCGAATGCTCCCAATGA…	DW551321	LOC100151165	#N/A	#N/A
Omy#BX318162	0.0912147	0.00121948	-1.58358	-1.79719	-1.33145	-1.3322	-1.53232	-0.483937	-1.05213	-0.879022	-0.835772	-0.54814	-0.165259	-0.75289	-0.645811	-1.24052	-1.51046	-0.71026	-0.934486	salmo salar clone ssal-rgf-510-279 coiled-coil domain-containing protein 92 complete cds	Coiled-coil domain-containing protein 92	CTCTACTTAGTCAACACAAAAAGTTCTGCAGTATTCTTCGAGGCATTCTAAGTCAGCCTTGGAGTCCTACAACCCACCCCTCCCCCAGTTAAGACCGGCAGCCTGGGCCTGAGACCCCTCGCCGCCGCATGAAGAAGAGCCTGTCTCAGCCGCTGCACTCTGAGTTAACCGAGGTATACCGGCTGGGTTCTGATGGGAGGAGGATGGTCNTACGGGAGGCGGTGGATGCAATGCCTGACCCCACCCCCTTCCTGCAGGCATCTCGAGACACCCCTGATCTGCAGATGGTACGAGACCGGCCTGCCGTCATCCCCCCCATCGCCTGTGATCGCTCGTCCAGCCCCCGCCACAGCCCGGCACGGGACCGCCAGCATCATGCACACGTGGGCGTTGCACACC…	0		#N/A	#N/A
Ssa#STIR23444	0.0914698	0.00126026	0.308696	0.356039	1.21923	0.796944	0.904499	1.73902	0.783016	1.17062	0.956227	1.01911	0.621992	0.101988	-0.384326	-0.0647626	0.12408	0.146326	0.242609	Salmo salar clone ssal-rgb-514-339 Complement C1q-like protein 2 precursor putative mRNA, complete cds	complement c1q-like protein 4 precursor	GCACGAGGGAATGAGGGGGGCTGTAGCTGTGCTGGTATTGCTGTTCTGTCTGTCTGGAACATGGGCTCAGCAAGAGAGTGGAGAGGTCAGAGAGAATGACACTACAGAGACCACCCAACCTGATAACTGGGCTGAGCTGAGAGCTCTGAGAGACATGATGGTGGAACCGAGAGTGGAGTTCCACAAGAACACAGTTGAAGAACTGAAGAGAGAGAACGTGTCACAAGCAGCAGAACTGTCCACCATGGGGGAGGGACTGAATGCCAGGGAGGGGAAGGTGGAGGAGCTGAAGAGAGAGAATGCAAAGTTGTGGACTAGACTGGCACGCGTCGAGGCGAAGAACCAAGACCAAGATGCAGAGCTGTTCAAACTGGAGGCCAGACTGAGTTCCAGTGAGCA…	n/a	LOC793037	#N/A	#N/A
Ssa#S18867638_S	0.0914698	0.00128816	0.676069	0.655947	0.477747	0.747092	0.625705	0.704422	0.651808	0.633991	0.510232	0.49783	0.501839	0.189989	0.361297	0.443474	0.335631	0.390829	0.375286		Galectin-2	AAATCAAATCGAAGTTTATTGGTTGCGTACACAGATTTGCAGTTGTTATTGCAGGTGCATCGAAATGCTTCTGTTTCTATCTCCAACACTAGTGAGTACGGAAATAAAGATTCAGGCTCTCGTTAAGGACACACCAAAAGCATTCAAAGATGATACAAAGGTCACATAAAGATACTGAAAACATTGTTTGCTTTCACACCGGTTTTATTAACACATCTGGAATTGTCTCTCCACAGGTTTCAGGTAGAAGTGCGTTTGGCAGTGGCTCCACCTAGTGGGTTTTCCTCTCACTACACAACGTACACAATAAGAGCTCTGAGTTGGTATCAATAAATTCACAGGTATTGTTTCAAAGGATTTAGGCAACTGTCAGAGGTTAAAGGTCAACCTCTATTTGAC…		lgals2b	#N/A	#N/A
Ssa#STIR42745	0.0914698	0.00128042	0.168093	0.347132	0.289531	0.279292	0.238436	0.380181	0.222661	0.249433	0.409177	0.298235	0.164925	0.00162411	0.0687895	0.151329	-0.0977879	-0.132894	0.00240231	tetraodon nigroviridis full-length cdna	reticulon 2	AAAGAGAGGAGAGGGAGGTGGAAGAGGGATAAAGCACGTAGCAGTGATGGATCTGATCTACTGGAAGGACACAGAGCGTACAGGCGTGGTATTCACAGGGCTGGTGGTTGGCCTGCTGTCCTTGTTCCAGCTCAGCATCATCACAGTCGTCTCCACCATCTCCCTGGGCGTCATGTGCTTCACCGTCTCAGTCCGCCTCTACTATAAAATCCTGCAAGTGCTCAACATGGGAGACGGAGTGCACCCTTTCAAGGCGTATCTGGATCTGGACATTAGTTTCAGTGGGGAGCTGGCTGACCAATACACGCAGAAGACCATCGTTACAATCGTCTCTGCTGCTAACTCACTCAAGAATCTCTTCCTGGTTGGAAACCTCTTTGACTCTCTCAAGCTCCTGGC…	0	rtn2a	#N/A	#N/A
Ssa#STIR09597	0.0914698	0.00128296	0.472838	0.658849	0.437094	0.653265	0.542889	0.497992	0.688195	0.448575	0.718689	0.495088	0.81415	0.153008	0.17256	0.237439	0.138226	0.441403	0.298899	Osmerus mordax clone omor-eva-007-066 Sulfotransferase 6B1 putative mRNA, complete cds	sulfotransferase 6b1	CCTCACGTCGGTGGGGCGGACAGTGGCTGTTTTCCCCTACTGCGGATTCCATCTTAGGATGCAGATTCCAAGTGACTGCACTTACGATGCTGGTTGTGTTCCGAAACCCAAAAGATACAGTCGTATCATACTACCACTTCATGAACACAAACCCTGTTTTGCCTAATGCCAAATCCTGGGATTCATTTTTCACAGACTTCATGGAGGGTGAAGTGGCTTGGGGCTCTTACTTCGACCATGCCCTCGCCTGGGAGAAACTAATGGACAATCCTAACATATTGATGGTCACTTATGAGCAAATGAAGGAGAATCTAGGTCAGGGGGTGCAGCAGATATCCAAGTTCTTTGGTTTCCCATTGACTGAAGAGCAAGTTCAGACAATTGCAGGGCAGAGCACCT…	n/a	sult6b1	#N/A	#N/A
Ssa#STIR13375	0.0915808	0.00131169	-0.0972471	-0.111187	-0.104136	-0.176855	-0.164105	-0.0560474	0.0277433	-0.159826	-0.181146	-0.0174589	0.0625935	0.0784197	0.0191698	0.0541315	0.117257	0.288733	0.159129	TSA: Hippoglossus hippoglossus all_halibut.839.C1 mRNA sequence	family with sequence similaritymember b	GGGGGGACCCAGGTCTGTCTCTGTCTCGGGGCAGGAGTGTGATGGCTGAGCCGGACTATCTGGAGGGGGACTGTGAGGAGATGATCAAACCCAAGAAGCTGTTGAACCCAGTCAAGGGCTCCAGAAACCACCAGGACCTCCATCGAGAACTCATGATGAACCAGAAGATGGGCCTGGCGCCCCAGAACAAGCCAGAGCTCCAGAAGGTTCTGGAGCTGAGGAAGAGGGAGCAGGTTCTCAAGGCCCAGAGGGAGGAGCAGGAGGCCCACACCAAGATGAGCGACCTGGAGATAGAATTAATGAAGAGACAACAGAAAGTTCTCCTTCTGTTATTGTTGTCGTCGTTTTCATTTTCAGAACCCAGAATAGAAAAGCGGACACTGGATGGACTCTTAAAGC…	n/a	fam107b	#N/A	#N/A
Ssa#S35553637	0.0915808	0.00130855	-0.678945	-0.462445	-0.686604	-0.563626	-0.574067	-0.614567	-0.558003	-0.5308	-0.677803	-0.838666	-0.531422	-0.448981	-0.0920353	-0.0543795	-0.121498	-0.179579	-0.345633	rattus norvegicus calpain 9 (ncl-4) mrna	gill-specific calpain	GGGGGTTGAATGGAGTACTTAGCAGGAGGAGAGAAATCAAGTTTGATGGTCTGAGTCTCAACACCTGCCATAGCATCATCAACCTGATGGATGTTGACAATTCAGGGCAGCTTGAGTTTCAGGAGTTCAAGGTCTTCTGGGAAAAGATGAAAAAATGGATTATGCTCTTCATTTCTTATGACACGGACCGGTCAGGGAAGATGTCCTCCTATGAGCTCCGCATAGCTCTGAAAGCAGCAGGCATGCATCTGAACACCAAGCTCCTCCAGCTGCTTGGCTTGAGGTTCGCTGATGAGAACTACGACATCGACTTTGATGACTACCTCACCTGCATCGTCCGCCTGGAAAATATGTTCAGGGTTTTCCAAGCATTGGACAAAAGCAAGACAGGCCAGGTCA…	EG840015	capn9	#N/A	#N/A
Ssa#S35581770	0.0915808	0.00129838	0.244499	0.233752	0.34716	0.282783	0.396343	0.486979	0.500772	0.614355	0.317172	0.374534	0.238029	0.50969	0.863607	0.710843	0.735375	0.83711	0.523528	caligus rogercresseyi clone crog-evp-519-344 lysozyme g complete cds	Lysozyme g	CGAATATTAtttttttttAATACTGGAAATCAGCAATGTAATCACTCTACTTTGACAATTAATGTTACCCACCTAAGAAAAAGTGAGTGTGTATTCTGTAAAATTGTATTTTGACAAGTAAGTCAATGTGTCATTCCAAGACATGACTGGGGTTGCTACCAGATTTCCATCATACTGATACTTATTTCAACATAGGTCAACAACAAAAGACTGTAATCATGTGTTACCTCTAGGCCAAAAGAAAAATGTGCAACATAGGACAAGGATCGGTAAACACTGGATTAATGAATCATAATTAATTAACAATTAAACATCAGTTTTGATGAGATAGTAGAGGATATGTCATTTACTTCACTATGGTCTGAATCGAAAACTGCTAGGCAATCACTGAGTTGACTT…	EG868148	lygl1	#N/A	#N/A
Ssa#STIR00106_4	0.0915808	0.00129713	0.799579	1.02019	1.13996	1.02432	0.618641	0.880234	0.977426	0.714081	0.154123	0.216904	0.252334	0.191984	0.24965	0.349109	0.337831	0.125359	0.381657	CNS0F4PXTetraodon nigroviridis full-length cDNA	uncoupling protein 4	CTGGAACTATAGTTTGGGCTCTCACGTCCTGCAGTAAACCAATAGCTAGTCAAACGGAATTTAATCCACTGGATTAATAACAATTACCAGGGACCATGGTGGGAATGAAGCCCTGCGATACACCCCCTACCCTGGGGGTGAAGCTGCTGAGTGCTGGCTCAGCGGCCTGCATCGCTGATCTGGTCACCTTTCCCCTGGATACAGCCAAAGTCAGACTCCAGATTCAGGGAGAGAAGGTGGCGTCGGAAGCTACCAAGGGCATCCGCTACAGGGGGGTGTTTGGGACAATCAGTACCATGATCCGGACGGAGGGGCCCAGGTCGCTGTATAACGGTCTGGTGGCGGGCTTACAGAGACAGATGTGCTTTGCCTCCATCAGGATCGGCTTCTATGACAATG…	n/a	ucp1	#N/A	#N/A
Omy#S34425106	0.0922258	0.00133801	0.447147	0.170238	0.343224	0.206349	0.149151	0.441187	0.180253	0.229139	0.0631523	0.272822	0.130924	0.053853	-0.295616	-0.0722418	-0.414461	-0.361639	-0.308625	salmo salar pyruvate kinase mrna	hypothetical protein BRAFLDRAFT_104497	NCCNNccccccnccnccccccccccccccccccnccccccccnnnncnccccccccnncnnccccncccnnccccccnccccnccccccccccccccnccnncnccccccnccccccccccccnnnccccccccccccccnccccccccccccccccccccnnccnccccccccccccccccccccccccccccccccccccccccccccccccccccccncccccccccnccccccccccccccccccccccnccccccnnccccccncccccccccnnnccccccccncccccccccccnccnncccccccncnnccccccnccncnccncncccccccccccccccnccccccccccccnnnccccccnncccccccccccccccccccccccccc…	CU072230		#N/A	#N/A
Ssa#TC100144	0.0933989	0.00136128	0.0513611	-0.178018	0.0352078	-0.244864	-0.356645	-0.100808	-0.149075	-0.257358	-0.254609	-0.280186	-0.301563	0.075758	0.048336	-0.0518351	0.122232	0.060051	-0.0451641	danio rerio cytoskeletal calmodulin and titin-interacting mrna	PREDICTED: obscurin, cytoskeletal calmodulin and titin-interacting RhoGEF	GGGGGGAAATCCTTGACGGACAAGGAGTCGGACCGGAGACCGACATCTGGGCTATTGGGGTGTTAGCTTTTATAATGTTGAGTGCAGATAGCCCGTTTCATTCAGACCTCAACTGGGAGAGGGACAGAAACATCCGGAAGGGGAAGATCCAGTTTGGCCGATGCTACCCTGGCCTGTCAGAGGCAGCAATCACCTTCATGAAGAACACACTGAGCAACAAGGCCTGGGCCAGACCCTCAGCGGCTGAGTGCCTCCAGATCCCGTGGGTACGGGGTGAGCGGGCCCCCTCCAAACACAGAGACTCCATCTTGTGTTTCTCCACCGACAAAGCTGCAGGCCTTCCTCAAGGAGAGAGAGGTGAAACGAGACCAGGTCCGCCCCAAGCTGCAAGGCCCGTTC…	0	obscn	#N/A	#N/A
Ssa#STIR06132	0.093702	0.0013733	-0.568747	-0.646105	-0.154901	-1.08262	-0.486576	0.224868	0.403576	0.622535	0.000722885	0.619991	0.906661	0.71555	-0.0935855	0.352625	0.136284	0.207033	0.661848	Salmo salar clone ssal-rgf-534-022 N-arachidonyl glycine receptor putative mRNA, complete cds	g protein-coupled receptor 18	AGAGAGAGAGGACATGATGCAAATAAATGAGCAGTACCATTTCACAAGATAGTTAGATCCATCATGGGAGTGGATCAGAACTTATCTACAGTAGTGGACCTGAACACATCTAATATAACCATGGAGTACAGCTCAGCCCGCTCAGTGGAACAGGTCCCTACAGAATACCGCATCGCAGGCCTGGTCTTCTACTGTGTCATCTTCACCATCGGCATAGTGGTCAACGTCACCGCATTATGGGTATTTGCCTTGACCACCAAGAGGAGGAACTCCGTCTCGGTCTACATGATCAACGTGGCCATAGTGGATCTCGTCTTTATCATCCTTCTCCCCTTCCGGATGGTTTACTACGGCCAGGACTACTGGCCGTTCGGAGACATCTTCTGTCGGGTCAGCGCG…	n/a	gpr18	#N/A	#N/A
Ssa#S35708239	0.093702	0.00137492	0.124026	0.0708055	-0.0852785	-0.0369616	-0.2417	0.0386038	0.018877	0.159142	-0.0839643	0.0615416	0.229743	0.416226	0.446774	0.21202	0.235666	0.354687	0.441718	danio rerio gag-pol mrna	PREDICTED: similar to Gag-Pol	GGTGTTTTAACCAGAACGGGGGAAAATGCACTTTATTTATTTTCGCACATGCGCAGTCATACATCTCTCATAGGGCATGACTGTACCAGTGTAAGAACACAATTCAACAACATATTAGTCCACATGCCAACACCCCCACTTGCTCTTATACTGTACAAGTCGTATTCAACCTAACTTTATCAACACATTTAGCTTACAGTTATTCATCTCACAAATGTCAGTTTATATTCCAAACATGTAACCCAAGAATTTTTCATTTTTGAACTTCGTTACAGGTTTAGTCAAAACATCTGCAGCCATGTCTGCCGTTGGACAATATTCAATACTTATTTTACCATCACTGAGTGCAGATCGAATGAAATGATATCTGATGTCGACATGTTTACATCTCTGACGACA…	EG942957		#N/A	#N/A
Omy#S15330660	0.093702	0.00137682	-0.0962591	0.167958	0.286091	-0.606071	0.228486	0.294325	0.182887	0.292122	0.0596857	0.0285082	0.200954	-0.118198	-0.120676	-0.168254	-0.171412	-0.289807	-0.113199	---NA---	PREDICTED: similar to laminin, beta 3, partial	CCAGGAGATCAGAGANCTGGCGCANGGACTCCCAGACAGCACTGCGTTCTGGACCAGCTGGACCACAGCTGACATCGCCCCGGCGCCTGNTACAGGAGGCCCGGGACGCCAGGGACGCAGCGCTGGGTGTGAAGGCTGATGTTGATGGGCTGTTGGAGGGCTTCACTACAGTGGAGGGCTCCCTCTCTGGCCTGGAGAAAAAAGTGCAGGAGAGCCTGGACATAGTGGATGACATCAGCAGCAACCTCACACAGACCAAGGCCCAGTTGTCTCCAGCGGTGAAGGCGCTAGGGGAGGTGTCTGCCCTGGCTGAGGGGATGAAGCCTCAGCTGGAGGGGCTCAGGGCTCTGGTGCGCTCTGGAGATATGCTGGCCCAGAATGCAACAGAAGAGGCCGATA…	BX299794		#N/A	#N/A
Ssa#S30295169	0.0956416	0.00142236	-0.884075	-0.835778	-0.89076	-0.889611	-0.800188	-0.616034	-0.740696	-0.646544	-1.00436	-0.795701	-0.667176	-0.769623	-0.646637	-0.690225	-0.618084	-0.536587	-0.652687	homo sapiens chromosome 8 open reading frame 40 transcript variant mrna	C8orf40 homolog	TCAGGAGTCGTATTCAGATAAATCTCGGTCTATTGAATGTTATTTTTTAGAGACGTTTATACAAATAGAAACATACTTCACAATTTGTTTGATCGCAATGGGCGGTCATGGTGTCATGGCGAACGAGGAATCTTTGGATTACTCCGTGCACGAGGCGTGGAATGAGGCCACCAATGTCTATTTGCTCGTCATTCTGGTTAGCTTCGGACTGCTAATGTATGCTAGAAAAAATAAGAGGAAGATCATGAGGATATTCGCTCTACCTCCCACAGCTGGAGTAACGACCGAACCCAACTTCTATGATAGTCTGCAGAAAGTGAGACTCCGCCAGCAGCTGGAGATGTACTCTCTTGCGAGGAAGTTTGACCAGCATCAACACCAAGGCCAGAGTGAGAGTGT…	DW582133	zgc:114040	#N/A	#N/A
Ssa#STIR24130	0.0958749	0.00142868	0.29488	0.257918	0.189429	0.105264	-0.117233	-0.521094	-0.0631103	0.00548649	-0.252889	-0.414467	-0.208559	-0.339581	-0.35813	-0.779708	-0.29054	-0.348064	-0.403769	Salmo salar clone ssal-evd-530-056 39S ribosomal protein L11, mitochondrial precursor putative mRNA, complete cds	39s ribosomal proteinmitochondrial precursor	GGGGGGATGGCTGCGCCCTGAGCATTAGGTAAAGTGTGAAGGTGTCTGCTTTGGGCATTGAATAACGGAAAGACGGACAGATAGACGGCGTTCCATACAGAACGGGATGTCCAAGATGTCTCCAAGGGCGTGAAGAAGAAGGGCATCCCTATCGGCCAGTTCTGCAAGGACTTCAACGAGAAGACAGAAGAGCTCAAGGAAGGGAATCCCTCTGCCCATCAAGATTCATGTTAAGTTTATCGGCAGAGGATTATAACACTTTCCTGGAGGAGAAGGAGCGGTTGAGATCTGAGGCCGAAGCAGTCAGTGAAGAAGAAATGAGGACCCCCTCCCAGCCACCCCATATCCTACATATGCATTTATACTGACCCTGTACTGTACACATACCACTCACATCAC…	n/a		#N/A	#N/A
Ssa#S35583278	0.0960005	0.0014334	0.204806	0.304858	-0.214835	0.105855	-0.0386133	0.00237751	-0.222553	-0.251965	0.140434	0.165655	0.297351	-0.594611	-0.453292	-0.482762	-0.715171	-1.03787	-0.36688	tetraodon nigroviridis full-length cdna	PREDICTED: similar to R53.5	GGTGCATAACGAGATCTTTATTGTCAAACAGAGGTCTTTCAGGTAGCCCGCCTGCTGTGTGTCGACCAAATGTGGAGACTTGTGTAAAGCATCAAGTCTGGTCCCTCCACAGAGTTTAGACACAGACCATCATAAACACACTCAGACAACACGGCAACTACACATCAGCAGACAAGCCCCTAAAGATCCCAGAGAGAACATGGCAACTACAAACAAGACTGCATCTACCCACCCCTTCTACCTCCTAAATTGGGTGGAATTTGTCGTTTCAGTTTCTAGCAAAAGGCACATTACTTCTTCTCCGAAGACACAAGTTCAGTTTGTACTTTTCTGGCAGCTTTCAGGACATCCAGAATGTTGACCTTATCCCCGAACTCCATCTCCCTGTGCTCCAGCAGT…	EG869656	zgc:73311	#N/A	#N/A
Ssa#STIR23757	0.0972296	0.00146329	-0.501667	-0.53875	-0.305491	-0.363105	-0.432144	-0.384742	-0.283841	-0.349343	-0.282623	-0.400634	-0.365123	-0.115151	-0.0988569	-0.236759	0.102561	-0.0255194	0.0227537	Epinephelus coioides crystallin gamma M2b mRNA, partial cds	gamma m3	GTAGCAGCAGCAACAGCAGCAACTCAGTGACCAACAATGACCACCACCGGCATGAACATGGGAAGAGCCACCTTCTACGAGGACAGAAACTTCCAGGGCCGCTCTTATGAGTGCAGCTCCGACTGCCCTGACATTTCCTCCTACATGAGCAGGTGCCAATCCTGCAGGGTCCAGAGTGGATGCTTCATGGTGTACGAGCGCCCCAACTACATGGGAAACCAGTACTTCATGAAGAGGGGAGAGTACTCTGACTACCAGAGTATGATGGGAATGAGCGATGGTATCAGGTCCTGCCGCATGATCCCCATGCACCGTGGAAACTACAGGATGAGGATCTACGAGAGGGAGAACTTCGGAGGTCAGATGCACGAGATGATGGACGACTGTGACTCCATCCAG…	n/a	crygm2c	#N/A	#N/A
Ssa#STIR05634	0.0974321	0.00146923	-0.0627942	-0.13021	-0.203312	0.0401592	-0.278263	0.350956	0.320089	0.14919	-0.171167	-0.0915957	0.547153	0.295699	0.29048	0.219727	0.542997	0.261009	0.178757	Salmo salar clone ssal-evf-526-180 Multiple coagulation factor deficiency protein 2 homolog precursor putative mRNA, complete cds	multiple coagulation factor deficiency 2	GGGGGGAAGAAAATACAAATAGTTCATTAACAAGCGAACTATTCCAAGTCTGTTTGTCAACTGTTACTGTACAGCCCAGAATGGTGTTAAGAGTAAGTAGCAGGAGGAGCGTGGCGTGGGGCTGGCTACTCCTGGTCTCCTGCTTTCTGCTGTCTGTTCGTTCCCATGAGCAGGCAGCCCACGAACACCCACCGGAGAGTCACCGTCCTAACATGCACCTGGACAAGAACATGGTCCATGACAGAGAACACATCATGGAGCATCTGGAAGGTGTGATTGACAAGCCGGAGTCGGATATGTCGCCGCAGGAGCTGCAGTTGCACTACTTTAAGATGCACGATTATGACGGCAACAACTTACTGGATGGGCTGGAGTTGGCCACAGCCATCACTCATGTAC…	n/a	mcfd2	#N/A	#N/A
Ssa#S35491323	0.0984193	0.00149581	-0.00268173	0.00957394	-0.157874	-0.0314474	-0.158745	-0.116738	-0.295644	-0.040904	-0.208608	-0.12626	-0.167834	-0.509192	-0.369124	-0.358045	-0.544554	-0.237959	-0.347769	tetraodon nigroviridis full-length cdna	Pterin-4-alpha-carbinolamine dehydratase 2	GGGGGATACCATCTGTTGACCAAATGGTATGCATGGGTTAATGTTTACTCTCAGGGCTAGCAGTGTATGGCTGTGTGCATACCAGAGACTGGGCAACGTACTACTGTCCAGATATATATCTAAAATGTCTGGTGACCCCAACTGGCTGCCCCCAGCTGACAGAGAACAGCTGCTAATGGAGCTGAAGGCTACTGGCTGGGTAGAGGTAGAGGAGCGGGATGCCATCTACAAAGAGCTCCACTTCAAAACCTTTAATCAGGCCTTTGGCTTCATGTCCCGAGTGGCTTTGCAAGCAGAGAAGATGAACCACCATCCAGAGTGGTTCAACGTTTATAACAAGGTCCAGATAACACTAACTACTCATGACTGTGGAGGATTATCCAAACGGGATATCAAGAT…	EG777701		#N/A	#N/A
Ssa#DY709434	0.0995884	0.00152365	-4.56121	-2.32313	-1.07019	-2.89157	-4.33676	-0.132912	-2.06901	-0.605351	-0.526629	-0.525504	-3.33287	1.80568	0.66195	0.246158	0.64819	0.298839	0.985557	trypanosoma cruzi strain cl brener aminopeptidase p1 partial mrna	Xaa-Pro aminopeptidase 1	CGGTGATGGCGTTTGATATGAACAGGACCGCGGCTCTCACCACGGTCGACCAGGATATGAACGCAGCAGTACATGAGTTCAAGGTGTTCAACATCATCCTAATGTCTCTAGCCTTGTGTGTTCTCACCATCACTGGCCTGTTCTGCAGCATATCCTGTCACAACCGCAGACGGGGCTCGTCGGCGAAGGTCTTGTAGGAGATCCCACAGGGTCCCTCGTGGACATTGAGGAAACATCCCACCCCGTGGCCCGTACCATGGAGGTAGTCCAGCCCAGACTCCCACAGCGCCTGGCGGGCAAACGAGTCCAGCAGGTGGCCTAAAGGTGGAGGGGGAGGAG	0	xpnpep1	#N/A	#N/A
Ssa#S35700718	0.0998637	0.00153258	-1.17575	-1.16775	-1.17562	-0.989034	-1.33105	-1.06776	-1.15675	-1.26852	-0.913712	-1.06217	-1.00965	-1.63605	-1.87954	-1.42831	-2.28819	-1.88381	-1.71487	salmo salar cq067 protein mrna	CQ067 protein	GGGGGAGAGCTGAGACCAAGATGAAGAAGTGTGTGGCATTTTCCCTCTGTCTGGTCCTCTTGATCATCTACACAGCAGATGCAAACCCAATCATCAAGGAGAGCTATGCTAAGCAACTTCTGCGGACCAAGAGGCAGAAGCCCGGCCACCCCGATGAGCCAATGAGGGAGCACTTGCTCCACATGCAAGTTCTGAATCAGAGGGCCCAGGAGACCAACCTGGAACACTGGCTGAACCCCCACTGCTACCCCCGCTGTGACAGGAACTACGGACACCCTGTCTAACCCCCAGTGACCTCGCCTTGACTCCTCACAGCCCAGGTCCCTGTCTGTCAAACACAACCATAAAACATGCCTGCTTGGGTCCCCTGGGGCTTGTTGAGTAGGGAACAGGGTAGCA…	EG935436		#N/A	#N/A
