# Supplementary material for: A comparison of gene transcription profiles of domesticated and wild Atlantic salmon (Salmo salar L.) at early life stages, reared under controlled conditions
Source: BMC Genomics. 2014 Oct 9;15(1):884. doi: 10.1186/1471-2164-15-884 (PMC4210632; doi:10.1186/1471-2164-15-884)
Supplement: Supplementary file 2 — Additional file 2: Heritability data. The list of genes the heritability scatter graph is based on, including their significance values, normalized intensity values and annotations. (XLSX 25 KB) [file 12864_2014_6592_MOESM2_ESM.xlsx]

## Sheet: Microarray
Gene	Rational behind choice	Corrected p
MHCII	Domesticated vs wild feeding fry by p	0.006043
EPHX	2-way ANOVA by p	1.64e-08
IGF	Solberg et al. 2012	Not significant
Pesc	Domesticated vs wild sac fry by fold change	0.035616
Poly10	Domesticated vs wild sac fry by p	0.026179

## Sheet: Primers
ProbeName on MA	Primer Name	Primer sequence	Design	Product (bp)	Accession
Ssa#S35566877	SsaPoly10_1F	TATTGTGCAGCGTTGTAAAAACATTG	PrimerSelect	164	EG853255
	SsaPoly10_1R	ACCCCCTAAAAGTCATGGTGTAAATC
Ssa#KSS1847	Pescadillo_4F	TTGGTCCCATTGAATATGATGAGTGT	PrimerSelect	119	BT044790.1
	Pescadillo_4R	CAAAGTCACCTTGCGATGGTTG
Ssa#S35679411	MHCII_1F	CAGCGGAATATGTTCAGTAAATGGTG	PrimerSelect	160	EG914129
	MHCII_1R	TGAAGGAGGTACTTTCCAGAGGTGAT
Ssa#STIR44213	EPHX_4F	GCTGCCTTCGAGGAGCCACAG	PrimerSelect	139	BT049657.2
	EPHX_4R	AGCCCTGCTGGTTTTTCTTCC
Ssa#S30295328	MT28S_3F	GCCACTAGCGGCCTCTATCA	PrimerSelect	112	DW582292
	MT28S_3R	CCAGAATAATTTATGGAGGGATACAC
N/A	EF1Aa	CCCCTCCAGGACGTTTACAAA	Solberg et al. 2012	57	AF321836
		CACACGGCCCACAGGTACA
N/A	IGF-1	GTGTGCGGAGAGAGAGGCTTT	Solberg et al. 2012	68	M81904
		TGTGACCGCCGTGAACTG

## Sheet: CTs
		Targets					References
		MHCII	EPHX	IGF	Pesc	Poly10	EF1A	Mt28S
Sac fry	Wild	22.16	26.44	26.7	24.17	27.97	21.03	24.86
		22.45	26.76	26.72	24.2	27.81	20.82	24.88
		21.99	26.4	26.55	24.01	27.67	20.71	24.64
		22.82	26.58	26.77	24.08	28.12	20.86	24.84
		22.49	26.51	26.83	24.23	27.9	20.85	24.84
		22.26	26.58	26.72	24.18	28.33	20.92	24.95
	Hybrid	22.73	26.3	26.9	24.23	28.38	20.85	24.98
		22.82	26.25	26.68	24.1	28.6	20.77	24.9
		22.58	26.24	26.72	24.1	28.66	20.89	24.94
		22.49	26.29	26.73	24.12	28.18	21	24.91
		22.21	26.36	26.69	24.12	28.25	20.76	24.78
		22.87	26.28	26.54	24.08	28.19	20.82	24.79
	Domesticated	22.92	26.17	26.84	24.02	29.36	20.73	24.89
		23.17	26.34	26.92	24.29	29.49	20.91	25.01
		22.93	26.16	26.85	24.11	29.57	20.86	24.94
		23.07	26.32	26.9	24.19	29.57	20.89	24.96
		23	26.16	27.04	24.08	29.4	20.88	24.88
		22.78	26.19	26.83	24.19	28.65	20.81	24.82
Feeding fry	Wild	21.19	25.47	26.73	24.34	28.18	20.65	25.02
		21.34	25.53	26.91	23.89	27.83	20.45	24.72
		20.96	25.47	26.67	24	27.77	20.56	24.78
		20.81	25.28	26.8	24.17	27.97	20.52	24.75
		20.97	25.3	26.73	24.16	27.99	20.56	24.92
		21.28	25.31	26.69	24.38	27.51	20.7	24.91
	Hybrid	21.49	25.36	26.87	24.58	28.71	20.77	25.01
		21.5	25.29	27.02	24.41	28.36	20.74	25.04
		21.71	25.25	26.89	24.37	28.38	20.76	24.98
		21.51	25.31	26.82	24.49	28.33	20.83	25.05
		21.63	25.24	26.67	24.43	28.31	20.8	25.03
		21.66	25.37	26.86	24.51	28.64	20.74	24.99
	Domesticated	22.23	25.18	26.76	24.54	28.89	20.65	24.97
		22.15	25.29	26.85	24.61	28.84	20.8	25.03
		21.95	25.25	26.86	24.63	28.68	20.77	25.06
		22.08	25.26	26.78	24.29	28.68	20.68	24.9
		22.53	25.24	26.94	24.6	28.85	20.81	24.99
		22.42	25.17	26.52	24.33	28.78	20.73	24.94

## Sheet: REST
	Sac fry									Feeding fry
Domesticated	Gene	Type	Reaction Efficiency	Expression	Std. Error	95% C.I.	P(H1)	Result		Gene	Type	Reaction Efficiency	Expression	Std. Error	95% C.I.	P(H1)	Result
	MHCII	TRG	0.96	0.675	0.561 - 0.825	0.534 - 0.966	0.003	DOWN		MHCII	TRG	0.96	0.512	0.419 - 0.614	0.383 - 0.729	0.001	DOWN
	EPHX	TRG	0.97	1.271	1.183 - 1.392	1.083 - 1.533	0.002	UP		EPHX	TRG	0.97	1.227	1.118 - 1.364	1.055 - 1.494	0.001	UP
	IGF	TRG	1	0.901	0.844 - 0.970	0.771 - 1.014	0.008	DOWN		IGF	TRG	1	1.077	0.956 - 1.239	0.898 - 1.399	0.263
	Pesc	TRG	0.97	1.02	0.958 - 1.092	0.910 - 1.130	0.447			Pesc	TRG	0.97	0.871	0.768 - 0.971	0.747 - 1.053	0.024	DOWN
	Poly10	TRG	0.87	0.432	0.364 - 0.530	0.348 - 0.709	0.001	DOWN		Poly10	TRG	0.87	0.621	0.531 - 0.701	0.455 - 0.768	0.002	DOWN
	EF1A	REF	0.85	1.033						EF1A	REF	0.85	0.992
	Mt28S	REF	0.94	0.968						Mt28S	REF	0.94	1.008
Hybrid	Gene	Type	Reaction Efficiency	Expression	Std. Error	95% C.I.	P(H1)	Result		Gene	Type	Reaction Efficiency	Expression	Std. Error	95% C.I.	P(H1)	Result
	MHCII	TRG	0.96	0.852	0.659 - 1.088	0.596 - 1.347	0.145			MHCII	TRG	0.96	0.807	0.699 - 0.934	0.651 - 1.101	0.017	DOWN
	EPHX	TRG	0.97	1.204	1.088 - 1.307	1.012 - 1.470	0.003	UP		EPHX	TRG	0.97	1.195	1.088 - 1.346	1.018 - 1.461	0.004	UP
	IGF	TRG	1	1.014	0.937 - 1.099	0.871 - 1.154	0.683			IGF	TRG	1	1.049	0.920 - 1.206	0.846 - 1.350	0.456
	Pesc	TRG	0.97	1.025	0.965 - 1.092	0.927 - 1.144	0.353			Pesc	TRG	0.97	0.912	0.845 - 1.002	0.775 - 1.039	0.058
	Poly10	TRG	0.87	0.782	0.641 - 0.913	0.611 - 1.039	0.01	DOWN		Poly10	TRG	0.87	0.782	0.652 - 0.919	0.511 - 0.970	0	DOWN
	EF1A	REF	0.85	1.021						EF1A	REF	0.85	0.994
	Mt28S	REF	0.94	0.979						Mt28S	REF	0.94	1.006

## Sheet: Validation
	Sac fry				Feeding fry
	Domesticated		Hybrid		Domesticated		Hybrid
Target	RT-qPCR	MA	RT-qPCR	MA	RT-qPCR	MA	RT-qPCR	MA
MHCII	-1.48148	-1.37	-1.17371	-1.1	-1.95312	-2.09	-1.23916	-1.38
EPHX	1.271	2.24	1.204	1.57	1.227	2.08	1.195	1.55
IGF	-1.10988	1.389	1.014	1.56231	1.077	-1.13927	1.049	1.78923
Pesc	1.02	2.82	1.025	1.91	-1.14811	2.43	-1.09649	1.36
Poly10	-2.31481	-6.72	-1.27877	-1.78	-1.61031	-3.19	-1.27877	-1.63			: Not significant
